# Supplementary material for: RNA Sequencing of Medusavirus Suggests Remodeling of the Host Nuclear Environment at an Early Infection Stage
Source: Microbiol Spectr. 2021 Sep 29;9(2):e00064-21. doi: 10.1128/Spectrum.00064-21 (PMC8557863; doi:10.1128/Spectrum.00064-21)
Supplement: SUPPLEMENTAL FILE 1 — Supplemental material. Download SPECTRUM00064-21_Supp_1_seq13.xlsx, XLSX file, 1.8 MB [file spectrum00064-21_supp_1_seq13.xlsx]

## Sheet: DATASET S1
DATASET S1 Mapped reads counts and ratio onto medusavirus genome, amoeba nuclear genome and ammoeba nuclear genome.
	Medusavirus		Amoeba Nucleus		Mitochondria		Total
Time	Reads Count	Ratio	Reads Count	Ratio	Reads Count	Ratio	Mapped Reads	library size	Ratio	mito/nuclear
0 h	8	1.98095e-07	34058314	0.843348	4365	0.000108086	34062687	40384656	0.843456	0.000128163
1 h	856	2.0198e-05	35874900	0.846496	1770	4.17645e-05	35877526	42380494	0.846558	4.93381e-05
2 h	11579	0.000273212	35961472	0.848528	1697	4.00415e-05	35974748	42381030	0.848841	4.71894e-05
4 h	67440	0.00134845	42293181	0.845641	2150	4.29887e-05	42362771	50013158	0.847033	5.08356e-05
8 h	569451	0.011103	42860613	0.835683	1773	3.45694e-05	43431837	51288154	0.84682	4.13667e-05
16 h	5551069	0.118796	34509030	0.738515	1633	3.49472e-05	40061732	46727604	0.857346	4.73209e-05
24 h	16464747	0.358958	22993185	0.501289	2248	4.90101e-05	39460180	45868140	0.860296	9.77681e-05
48 h	11741721	0.24642	27075402	0.568224	2372	4.97805e-05	38819495	47649198	0.814694	8.76072e-05
Remarks
1. Reads here have been removed 2nd alignment (keep the best alignment)
2. The number is the number of mates in each pair not the number of pairs

## Sheet: DATASET S2
DATASET S2 RPKM value of amoeba nuclear genes
	amoeba_0h	amoeba_1h	amoeba_2h	amoeba_4h	amoeba_8h	amoeba_16h	amoeba_24h	amoeba_48h
ACA1_000210	5.37233	5.20202	4.54857	5.02079	6.3419	6.32668	3.64137	2.44514
ACA1_000220	2.12242	2.22643	1.78476	2.84031	2.09526	1.45125	0.909647	0.950707
ACA1_000330	5.9921	6.22667	7.265	5.89039	4.54188	4.00751	3.01202	3.87927
ACA1_000530	4.80123	4.01546	3.6777	3.82583	3.74858	3.18325	2.33769	3.465
ACA1_000540	4.05584	3.92453	3.96653	4.1904	4.74958	3.18396	1.85125	2.15481
ACA1_000550	27.8849	17.4319	16.5196	18.3763	15.361	19.9162	11.3023	8.73453
ACA1_000560	0.179887	0.125245	0.227102	1.27285	0.921736	1.16242	0.507254	1.01021
ACA1_000570	5.02338	5.47775	4.54959	4.78552	4.58208	3.42002	2.13671	2.45944
ACA1_000580	3.55151	3.68934	3.55927	3.61595	3.6445	2.52948	1.19444	1.56828
ACA1_000590	4.93586	2.29555	2.87184	2.1512	1.61576	3.8683	3.07513	3.72846
ACA1_000790	7.19942	6.56943	6.47593	7.17174	6.21099	8.80793	6.07656	16.6354
ACA1_000800	0.336156	0.26596	0.132621	0.315342	0.37349	0.190546	0.290176	0.417867
ACA1_000810	1.46003	1.55013	1.47162	1.64103	1.50214	0.840948	0.840216	1.07449
ACA1_000820	64.3355	62.1484	60.29	58.0571	45.3232	42.9517	32.3053	33.5347
ACA1_000830	0.519846	0.701361	0.673559	0.505992	0.536454	1.48885	0.543212	0.240077
ACA1_000840	6.31653	6.22639	6.5121	6.33849	5.5957	4.97639	3.1585	2.89264
ACA1_001250	14.1255	15.9449	14.854	15.7022	13.0183	18.3198	25.7915	19.8771
ACA1_001260	22.8186	25.2211	25.3465	23.0579	21.8493	15.9267	11.2304	17.9903
ACA1_001280	1.94779	2.36171	2.17756	2.64172	2.00614	2.49415	2.93732	4.57136
ACA1_001300	5.06826	5.10695	4.39143	4.59426	4.06868	4.14669	4.78774	9.27201
ACA1_001310	0.66912	0.516159	0.554362	0.683734	0.524777	0.497807	0.324897	0.146782
ACA1_001510	9.41499	11.8641	9.07666	10.1855	9.86768	7.71404	4.72854	2.92901
ACA1_001520	116.727	122.181	95.1962	112.45	107.474	61.1214	44.2617	87.8672
ACA1_001530	8.47828	7.72332	8.57539	8.63408	6.49339	5.395	5.21196	11.7856
ACA1_001540	7.58681	8.45573	10.463	8.62003	4.57042	4.58095	6.31177	8.63499
ACA1_001550	0.445713	0.282111	0.337619	0.621201	0.396172	0.353705	0.128249	0.234658
ACA1_001860	2.22567	2.26402	1.80632	2.89744	2.743	2.02756	1.64677	1.81345
ACA1_001870	3.68715	3.94236	4.23457	4.40034	5.46879	12.1297	6.19996	4.88873
ACA1_001980	0.144931	0.3268	0.26588	0.298621	0.142083	0.292668	0.0312768	0.0397412
ACA1_001990	0.184639	0.0657373	0.109266	0.185579	0.307719	0.098119	0.139461	0.141762
ACA1_002090	0.0551145	0.0697687	0.0869752	0.0590879	0.0432251	0.171825	0.0951515	0.0806015
ACA1_002200	2.81372	3.47603	2.76047	1.96259	2.41944	2.45003	1.96064	3.986
ACA1_002300	18.3601	20.3749	22.1023	19.9953	25.179	22.3452	7.06174	3.36074
ACA1_002310	0	0.0581487	0.038661	0.082078	0.0160115	0	0	0.0179139
ACA1_002320	35.4084	44.4685	35.507	35.018	25.8953	31.2812	26.1803	20.6148
ACA1_002330	27.1956	26.5762	24.8883	26.4877	26.8174	22.059	14.9302	23.4638
ACA1_002430	7.11798	10.2898	8.38645	7.56209	7.36332	4.47746	2.50223	3.80116
ACA1_002440	0.814951	1.21586	1.02885	1.06093	1.06525	0.544434	0.435487	0.527804
ACA1_002450	0.409982	0.528259	0.526831	0.606329	0.522503	0.205419	0.113755	0.231264
ACA1_002460	0.717631	0.588422	0.648603	0.563912	0.498866	0.568567	0.619471	0.443649
ACA1_002470	0.58836	0.529952	0.457098	0.691429	0.650746	0.423293	0.351611	0.291226
ACA1_002480	0.0952287	0.167907	0.180335	0.306283	0.106694	0.115669	0.0939463	0.561044
ACA1_002490	8.20211	8.54515	7.74179	7.90996	6.51353	4.74049	2.54532	2.59862
ACA1_002500	286.563	375.602	378.584	347.497	300.293	209.402	120.87	74.1765
ACA1_002510	28.4719	24.1641	26.2472	26.8504	17.1123	29.2176	35.3585	51.9528
ACA1_002610	7.11672	9.74371	9.42128	12.8924	13.6007	12.4082	4.85081	23.7147
ACA1_002620	80.6356	77.5478	84.3802	79.6297	67.4364	51.4761	31.4241	38.9266
ACA1_002630	1.81903	1.89221	1.8871	1.51351	1.60031	1.90977	2.06177	1.8876
ACA1_002730	0	0	0	0	0	0	0	0
ACA1_002740	28.4893	47.469	38.2647	36.2812	43.5083	11.8986	6.48686	4.57179
ACA1_002750	25.8259	31.7147	31.7683	33.1307	27.4102	22.5842	11.5595	9.3615
ACA1_002760	1.14316	1.07947	1.17602	1.18252	1.12918	1.10858	0.645418	0.769934
ACA1_002770	17.0611	14.8708	17.532	18.0655	11.5906	13.1236	6.71107	5.97067
ACA1_002780	2.34431	2.18489	2.60663	2.50756	1.9398	3.58421	3.30467	2.84967
ACA1_002790	1.38725	1.09645	1.27351	1.18906	0.960969	2.02973	1.1124	0.704406
ACA1_002890	0	0	0	0	0	0	0	0
ACA1_003000	0.238551	0.105692	0.150581	0.1023	0.0498908	0	0	0.0139546
ACA1_003110	134.284	67.462	85.3994	69.4618	56.4955	86.2558	78.4664	18.9386
ACA1_003220	15.6906	7.96571	10.5972	6.18302	4.12636	5.33376	3.96389	0.764886
ACA1_003530	0.0335324	0.0159181	0	0.0134812	0.0394482	0.0285111	0.0144729	0.058847
ACA1_003640	0.426159	0.314691	0.448343	0.685325	0.222819	0.241563	0.286119	0.664781
ACA1_003650	4.21724	5.65501	4.14746	4.69316	7.47596	3.88146	0.863186	1.18263
ACA1_003860	0.168835	0.108106	0.115249	0.0978701	0.0646671	0.053415	0.10168	0.303183
ACA1_003870	0.218441	0.422609	0.265368	0.304888	0.43961	0.164704	0.103175	0.155509
ACA1_004080	1.01805	1.82071	1.3002	1.56102	1.634	0.442865	0.510927	0.685555
ACA1_004190	4.85343	5.13302	5.10846	4.67393	4.08087	4.31859	3.76087	2.52551
ACA1_004200	6.69721	5.96648	6.55842	8.11444	11.7281	24.7275	12.5918	8.21108
ACA1_004400	5.80903	7.13832	6.94497	7.4793	6.28599	7.65881	6.01416	5.04882
ACA1_004410	2.8255	2.24638	2.15331	2.16108	1.81963	1.62113	1.5467	2.05598
ACA1_004520	1.00484	0.850875	0.771432	0.807963	0.702878	0.62346	0.257874	0.42894
ACA1_004630	7.65601	5.62917	5.45045	7.31312	5.68843	5.04124	2.08699	3.33368
ACA1_004640	0.454765	0.239867	0.382751	0.406293	0.198146	0.343704	0.0872358	0.177351
ACA1_004750	128.241	142.82	172.171	142.274	214.182	244.874	101.368	42.6342
ACA1_004850	1.53974	1.51058	1.70088	1.58884	1.18746	1.28735	0.553803	0.472872
ACA1_004860	3.1152	4.25897	2.64286	3.16612	3.28364	2.60633	1.1832	1.04965
ACA1_004870	0.16804	0.150155	0.0842342	0.174857	0.217067	0.193304	0.324241	0.234184
ACA1_004980	0.118219	0.236948	0.310931	0.306292	0.123622	0.134021	0.113387	0.195939
ACA1_004990	5.83506	8.06747	7.73489	8.65051	7.49372	5.82951	4.53323	8.32008
ACA1_005000	9.61366	8.4266	10.6926	8.84284	7.00434	3.63989	2.50075	3.10872
ACA1_005010	0.402886	0.483165	0.511976	0.443298	0.35755	0.396643	0.247105	0.24188
ACA1_005220	0.828126	1.40636	0.905593	1.07853	1.1709	0.466106	0.342323	0.286566
ACA1_005320	11.9453	10.7366	10.6456	9.6199	9.44184	8.07109	8.30726	13.4469
ACA1_005430	0	0	0	0	0	0	0	0
ACA1_005830	5.4758	5.48278	4.90156	4.99492	5.53961	6.18168	3.95224	6.13724
ACA1_005940	0	0	0	0.0140176	0	0	0	0.0152971
ACA1_006060	2.57193	2.2036	2.76191	2.79939	2.71818	2.17346	1.82755	3.4402
ACA1_006070	15.0132	11.1009	10.2848	10.9776	13.6556	1.53926	2.21966	2.28665
ACA1_006080	1.88314	2.47553	2.39264	2.49775	2.0197	1.62852	1.11149	1.00273
ACA1_006100	2.4155	1.92947	2.12218	2.29707	1.3935	1.4811	1.13277	1.28394
ACA1_006110	9.76343	8.99254	7.94815	7.79636	9.20631	8.32049	5.61864	12.112
ACA1_006120	17.9176	13.5923	15.4268	11.8293	13.1225	11.6499	11.9223	21.7527
ACA1_006130	13.0801	11.9217	12.9721	11.6937	8.66271	12.6785	12.1943	16.6719
ACA1_006140	1.3936	1.30123	1.17776	1.13907	0.903279	1.13595	0.884833	1.63718
ACA1_006150	12.1877	9.4342	8.78493	11.4552	11.2055	7.91205	3.53058	4.86542
ACA1_006160	0	0	0.010454	0	0	0	0.028592	0.116255
ACA1_006170	2.42664	2.65757	2.84635	2.75413	2.24808	2.16884	1.69721	2.31089
ACA1_006180	2.36856	1.53861	2.3607	2.90685	2.10203	2.38485	1.77555	5.90681
ACA1_006190	1.08139	1.10274	1.09976	1.06274	1.31928	1.43026	0.34573	0.738015
ACA1_006200	0.442633	0.64087	0.502928	0.480476	0.442614	0.291672	0.25791	0.70882
ACA1_006210	29.3809	35.0319	37.5542	39.2556	27.5906	22.177	14.1279	19.259
ACA1_006220	0.304619	1.12069	0.576857	1.28591	0.806308	1.19789	2.16935	4.0762
ACA1_006230	1.16561	1.33788	1.41663	1.46879	1.05743	1.16117	1.43417	1.78604
ACA1_006240	10.6347	10.3456	9.00575	9.18331	8.9279	6.81346	5.17184	7.59007
ACA1_006250	0.365321	0.346842	0.49964	0.399819	0.31039	0.112167	0.0875977	0.0801391
ACA1_006260	1.55694	1.42808	1.29929	1.06093	1.05551	1.43599	1.21869	1.57456
ACA1_006270	6.57489	5.22611	5.35677	6.39319	4.13723	2.86017	1.91385	1.34168
ACA1_006570	0.38065	0.293634	0.29284	0.726916	0.727681	0.606843	0.431266	0.605387
ACA1_006580	4.96846	4.27212	4.06825	3.6558	4.09271	2.15208	1.94212	3.98948
ACA1_006680	6.40845	5.59096	6.80582	5.64028	4.75434	5.00702	2.09314	1.29181
ACA1_006790	0.368781	0.425154	0.299298	0.4342	0.23758	0.291161	0.1478	0.254251
ACA1_007000	6.76142	4.80419	4.35752	5.01576	4.77256	5.91583	3.29484	2.58368
ACA1_007010	3.14206	3.22418	3.60613	4.46593	3.28567	7.34002	3.09583	4.14949
ACA1_007310	0.290478	0.321748	0.284207	0.326991	0.258191	0.271678	0.18388	0.246388
ACA1_007510	0.292727	0.412396	0.321873	0.242966	0.155521	0.361295	0.366803	0.174
ACA1_007620	0.0383159	0.0218266	0.0145118	0.0184852	0.0120201	0.00651566	0.0396899	0.0201725
ACA1_007720	2.28563	2.21823	1.29849	2.45041	2.35026	1.33876	0.657664	0.891358
ACA1_007730	0.801391	0.862301	0.85997	1.05248	0.838019	0.635961	1.03766	1.73454
ACA1_007740	15.1988	14.373	16.152	15.1636	12.2808	8.87595	6.02477	6.5629
ACA1_007750	61.7242	62.5396	67.8377	58.1313	56.3178	44.3913	44.5767	43.7425
ACA1_007760	26.6729	27.343	27.17	25.6522	22.6418	23.3606	24.4692	33.9289
ACA1_007770	239.272	125.754	144.076	161.915	114.907	121.526	54.9672	390.153
ACA1_007780	741.867	821.052	766.301	788.09	894.47	586.56	270.105	202.889
ACA1_007790	9.35146	7.05498	7.36065	8.34654	6.93965	7.52344	5.60524	8.46638
ACA1_007800	8.13815	8.86162	7.44876	7.18186	6.92629	4.90345	3.39108	6.57671
ACA1_007810	0.599565	1.07855	0.836607	0.837319	0.841457	0.456122	0.263317	0.978354
ACA1_007910	0	0	0	0	0	0	0	0
ACA1_008410	0.161623	0.164408	0.109309	0.185652	0.226353	0.186499	0.0896886	0.162078
ACA1_008610	0.153884	0.183978	0.215859	0.20164	0.187737	0.169608	0.152514	0.135028
ACA1_008620	0.156574	0.148654	0.444756	0.188845	0.245596	0.133128	0.202736	0.274776
ACA1_008730	0.0269831	0.0512364	0.0510979	0	0	0.0688276	0	0.0236767
ACA1_008740	0.239166	0.113534	0.147195	0.230768	0.290738	0.193185	0.0722583	0.0839438
ACA1_008840	1.57197	0.726059	1.1666	1.43479	0.333207	1.3727	2.05377	2.60958
ACA1_008950	0	0	0	0	0.00911504	0	0	0
ACA1_009060	1.39798	1.1503	1.41193	2.02334	0.804033	0.316971	0.482705	0.245336
ACA1_009160	4.59383	5.06872	4.27486	4.37444	4.68282	4.27061	3.0009	4.30823
ACA1_009170	77.4552	68.2879	85.0597	59.0928	46.7399	39.8968	20.9072	3.09123
ACA1_009280	3.51015	3.1398	3.7356	2.96237	3.54924	2.29389	0.776287	0.203638
ACA1_009480	10.6051	10.5002	11.0137	10.2056	8.87186	7.24226	7.52704	9.21697
ACA1_009790	0	0.145549	0.0725777	0	0	0.130347	0.198501	0.470814
ACA1_009890	21.074	20.6056	20.8886	17.9918	13.0495	15.2056	14.3135	32.012
ACA1_009900	31.4154	29.4356	27.8715	31.6738	26.406	32.8598	21.8571	32.1917
ACA1_009910	34.7966	35.5429	33.2784	32.9916	31.4312	24.3395	16.1167	28.9977
ACA1_009920	14.4342	15.388	17.6629	16.819	14.87	10.1406	5.91313	5.90339
ACA1_009930	19.5528	19.3545	19.1229	17.1069	11.6682	15.5627	14.3784	17.024
ACA1_009940	10.3451	9.90141	10.4835	11.2408	8.37656	11.2683	8.51974	11.4817
ACA1_010050	3.77607	4.69593	3.7768	3.46387	3.87914	2.57754	2.20365	3.4067
ACA1_010150	4.07525	5.33411	5.09492	5.4083	4.74766	2.59034	2.56152	2.18719
ACA1_010160	12.4086	11.0312	10.5208	11.0205	10.1742	8.70415	5.35566	4.77592
ACA1_010170	2.41513	2.10501	2.58666	2.21253	1.59915	1.29604	1.12783	0.799037
ACA1_010180	2.39038	2.60988	2.27227	2.45818	2.32861	2.10731	1.50412	2.05607
ACA1_010190	4.30241	4.21827	5.88429	2.96201	2.09515	3.87333	2.50022	1.28308
ACA1_010390	0.353982	0.303552	0.227049	0.302989	0.394042	0.747582	0.15771	0.150293
ACA1_010500	0.281116	0.223616	0.20143	0.219928	0.166845	0.2584	0.0590264	0.0733341
ACA1_010610	4.14921	2.37846	4.29931	2.83268	3.06994	2.52943	1.08126	1.23649
ACA1_010620	0	0	0	0	0	0	0	0
ACA1_010730	0.698117	0.505823	0.643617	0.517019	0.518702	0.34365	0.253737	0.241805
ACA1_010930	61.1617	64.4554	69.4932	60.9812	57.0818	54.0832	31.6775	17.7102
ACA1_010940	3.91435	4.15877	3.13271	3.67199	3.6547	3.05085	1.60902	1.67646
ACA1_011040	19.4895	19.5577	18.5121	18.3985	17.994	11.799	11.553	13.4754
ACA1_011150	11.7471	11.8964	12.7198	11.157	9.98467	10.449	8.73623	7.61178
ACA1_011160	16.6867	22.274	19.4021	20.4701	26.2818	35.8698	15.9186	12.8801
ACA1_011260	199.543	192.236	191.717	182.407	167.731	143.945	98.5266	120.995
ACA1_011270	6.50736	9.05506	9.31279	9.22657	9.85655	2.87205	1.71519	1.56915
ACA1_011280	8.56074	7.40163	7.97605	10.6831	8.17319	8.80251	6.47344	27.3127
ACA1_011380	0.0231588	0.0146582	0.0073093	0.0124142	0.0242173	0.0131273	0.0599732	0.237078
ACA1_011490	11.1839	9.10988	9.68693	8.83934	9.02045	9.67122	3.23632	3.0667
ACA1_011600	1.00273	0.687559	0.632955	0.627095	0.786418	0.899939	0.432786	1.22202
ACA1_011810	2.0156	2.05924	2.42708	2.14917	1.6667	1.11768	1.75881	1.40336
ACA1_011910	1.71348	1.99555	1.88199	2.00235	2.20391	2.35046	1.45938	1.70399
ACA1_012020	100.182	100.796	99.9235	101.555	95.6321	100.325	72.9266	86.7941
ACA1_012030	11.1657	13.1348	12.2225	14.1021	14.0967	13.708	10.0616	15.3414
ACA1_012040	95.5628	89.332	89.9137	86.1955	101.696	94.0462	50.9726	61.6134
ACA1_012050	8.66937	6.60961	7.21361	7.76293	7.26279	6.14265	4.87564	8.99016
ACA1_012250	0.578695	0.274711	0.358267	0.304242	0.0698244	0.170321	0.537965	0.429663
ACA1_012260	8.56381	8.34318	8.55912	8.82117	9.30641	8.51879	7.80311	9.92101
ACA1_012270	15.4085	16.4336	15.6629	14.6819	14.4696	10.8503	6.91998	10.5126
ACA1_012280	7.81462	6.51698	5.44947	6.07123	5.42486	3.27732	3.46401	8.8493
ACA1_012290	2.80418	2.62138	2.47132	2.70572	3.34965	4.86024	3.03508	4.4858
ACA1_012300	1.57273	1.40164	1.59754	1.57952	1.36106	1.29111	0.811443	1.49634
ACA1_012310	9.78588	10.7513	9.79257	10.2107	9.65133	7.61089	5.29724	5.52826
ACA1_012330	10.5215	12.976	13.115	11.4098	9.98263	10.666	7.89588	10.812
ACA1_012630	6.4987	7.52149	7.14955	6.40321	5.58221	7.03412	4.57688	7.60317
ACA1_012740	85.5955	81.2657	78.583	89.3428	89.1838	98.7927	59.4521	101.519
ACA1_012850	7.14524	6.48886	8.97161	7.61875	4.99475	5.28285	4.29071	4.77042
ACA1_012960	1.30174	1.51776	1.28661	1.37722	1.77319	1.83497	0.946259	0.460899
ACA1_012970	3.00519	2.95249	3.09759	3.12754	3.16243	5.39336	1.42841	0.725994
ACA1_012980	3.87016	2.53756	3.90741	4.10906	4.293	9.36283	6.12786	5.89127
ACA1_012990	11.575	11.5656	11.0482	11.2774	13.7086	25.9536	12.3487	13.1463
ACA1_013000	14.6702	13.0017	10.9554	13.5524	10.6929	15.5422	11.7691	10.7814
ACA1_013010	1.74346	1.92225	2.02356	1.71842	1.32325	1.48239	0.582575	0.493491
ACA1_013120	1.82493	1.46143	1.62276	1.64601	1.31925	0.944488	0.739713	0.849392
ACA1_013230	5.04584	6.03906	5.70423	4.74572	3.8854	3.58821	2.05904	4.05187
ACA1_013240	1.65155	1.51393	2.12996	1.87746	1.67492	2.05793	2.63006	3.3231
ACA1_013340	24.2179	21.7109	21.8996	24.919	22.5122	15.2769	6.4107	6.30629
ACA1_013350	6.68857	9.37326	6.20035	9.06546	5.40277	2.80944	0.570454	0.298721
ACA1_013360	17.7369	17.6526	19.3423	15.5896	15.6855	12.1167	7.39142	12.2361
ACA1_013370	0.875779	0.86763	0.973445	0.796039	0.851103	0.420881	0.624511	0.801876
ACA1_013380	6.86831	6.57105	5.65284	5.55093	6.51926	5.21091	4.28701	8.17467
ACA1_013390	172.405	218.859	225.446	223.193	247.18	134.59	34.4092	20.3093
ACA1_013490	4.62205	3.74528	5.08174	4.88721	4.43495	3.41169	1.81223	1.93128
ACA1_013500	4.81858	4.91371	4.14002	5.34535	4.79387	2.92102	1.54055	2.15321
ACA1_013610	47.8636	54.0894	51.558	45.5363	38.1463	34.3529	28.9384	17.1735
ACA1_013620	33.3025	29.6108	28.7466	29.4939	27.8962	25.1653	14.844	10.3079
ACA1_013630	45.2108	43.4464	45.2401	38.7132	32.2056	34.0724	25.4054	14.2647
ACA1_013640	13.5209	14.48	14.5352	15.2065	14.0413	10.2895	4.01947	3.91101
ACA1_013650	4.42103	6.27251	6.91404	6.35075	4.51921	4.94161	2.48703	3.05113
ACA1_013660	11.0362	13.1487	10.8594	11.6288	11.5971	7.69697	5.01236	7.84833
ACA1_013670	21.5806	24.836	21.5811	26.4481	24.1864	28.8546	12.9035	7.44448
ACA1_013680	0.0288669	0	0.0819979	0.208899	0.384875	0.63815	0.0498368	0.455934
ACA1_013980	0.524447	0.411324	0.518163	0.247515	0.160949	0.184182	0.295247	0.330131
ACA1_014100	26.6487	32.1791	29.3482	27.2529	31.2759	31.5902	22.8268	37.3413
ACA1_014210	4.04878	3.55756	3.15707	3.33211	3.22519	3.0915	5.6742	18.2091
ACA1_014220	11.6006	10.2159	10.3959	11.6633	10.8174	7.87521	5.1094	10.4997
ACA1_014230	0	0	0	0	0	0	0	0.00694159
ACA1_014240	0.413488	0.392572	0.282758	0.277061	0.198177	0.11719	0.0991471	0.705484
ACA1_014250	15.8663	18.2619	15.8842	16.333	14.9138	6.90271	4.31817	14.1142
ACA1_014350	0.737397	0.927628	0.968759	0.830088	0.534951	0.64265	0.50127	0.461016
ACA1_014360	8.97599	9.24138	8.92314	8.0249	6.7496	6.0876	4.57625	4.27974
ACA1_014370	1.54218	1.08477	1.42823	1.30338	1.29337	1.51702	0.825947	0.627215
ACA1_014380	10.2029	10.035	9.0479	10.1031	8.71246	8.70259	6.16326	8.04416
ACA1_014390	4.26974	3.92183	3.85143	3.70743	4.27005	6.21889	3.81657	4.00149
ACA1_014490	14.9911	14.6529	14.7488	14.1466	11.992	10.9649	8.15527	8.90647
ACA1_014500	0.0443469	0.0421036	0	0	0	0.0188531	0.0574215	0.0972819
ACA1_014510	10.1841	11.2735	9.7118	9.11423	9.55263	6.60271	5.2822	4.96029
ACA1_014520	5.83562	6.22232	5.95049	5.26976	4.8584	2.51905	2.40245	2.99355
ACA1_014620	6.71004	5.4127	6.06587	7.23843	4.13321	2.79848	1.57278	2.04569
ACA1_014630	9.99954	10.3153	9.58945	9.63811	7.64135	7.6029	7.94013	11.3334
ACA1_014740	42.4688	41.785	42.9739	41.4009	43.9716	33.7999	18.9884	8.268
ACA1_014750	0.694714	0.454877	0.691813	0.597123	0.49788	0.50921	0.403239	0.220712
ACA1_014760	0.761681	0.589235	0.60545	0.763667	0.803869	0.367786	0.29222	0.437314
ACA1_014870	21.4478	18.341	17.8018	22.4804	16.5825	23.6681	14.3911	16.7108
ACA1_014880	0.467911	0.401251	0.443041	0.485463	0.390648	0.205339	0.247557	0.238398
ACA1_014980	7.41126	6.744	6.99792	6.81757	5.8608	3.85768	1.73672	2.07163
ACA1_014990	6.1741	6.8711	7.58811	4.63565	3.01436	3.68512	3.45894	2.69083
ACA1_015100	0.978588	0.743269	0.37063	0.629484	0.422117	0.457627	0.168947	0.386404
ACA1_015210	5.23845	4.67718	5.1711	6.02239	5.57695	4.03705	2.88633	3.55988
ACA1_015310	12.482	13.1779	12.7641	11.4616	10.3571	11.6529	8.70593	8.45532
ACA1_015320	44.6846	41.1935	41.0822	52.1163	40.5472	24.6373	16.4558	11.843
ACA1_015330	294.648	453.642	276.451	362.57	315.286	407.492	90.778	16.8758
ACA1_015340	21.8867	18.9813	19.4282	19.9675	23.561	36.4581	15.7139	15.0961
ACA1_015350	9.94751	9.76518	10.6292	10.9049	10.3484	7.54591	4.0461	3.01697
ACA1_015360	1.62346	1.48426	1.43043	1.63173	2.14566	2.17279	1.22623	0.633124
ACA1_015370	0.229556	0.193728	0.0966022	0.266614	0.0800159	0.238555	0.154122	0.358092
ACA1_015470	7.92602	6.9552	10.1656	8.90696	7.98157	7.01752	2.79092	2.82501
ACA1_015480	7.50107	7.64348	6.88809	7.53924	5.22364	4.06861	2.65142	2.38311
ACA1_015490	3.61325	2.93345	3.13934	3.11165	2.8982	2.1034	1.3114	1.09886
ACA1_015500	44.6312	47.004	52.8464	46.1591	52.0572	36.7747	25.4447	36.3023
ACA1_015510	10.4786	9.86549	11.558	14.9162	19.9363	58.4604	20.7721	13.0721
ACA1_015520	1.48151	1.72164	1.58232	1.88693	1.75682	1.13874	0.613856	0.48879
ACA1_015530	2.13608	1.70423	1.71662	1.75004	1.96388	2.36184	1.28608	1.03167
ACA1_015540	0.0328333	0.0489852	0.0177647	0.0301718	0.0183932	0.0558333	0.121467	0.0493886
ACA1_015550	7.25911	5.44847	6.52861	5.6704	4.67993	2.05736	1.17067	1.22757
ACA1_015560	10.7842	13.4377	12.7712	12.9442	11.1657	6.49016	4.05759	3.80518
ACA1_015580	1.96759	2.69831	2.3953	2.46101	2.20448	1.22152	1.18622	0.822136
ACA1_015590	1.92299	2.04886	2.24563	2.49113	2.29576	0.981019	0.756202	1.01241
ACA1_015690	1.23778	1.14504	1.4124	0.842147	0.796526	0.728605	0.493142	0.807619
ACA1_015800	3.56046	3.99497	3.92288	3.64365	2.84317	2.86218	3.40874	4.57266
ACA1_016010	1.27054	0.923954	1.20301	1.52154	1.25088	1.3561	0.840066	1.20974
ACA1_016020	0.177742	0.156015	0.158769	0.264262	0.199894	0.208155	0.133166	0.108879
ACA1_016130	1.73895	1.65099	1.54967	1.53533	1.81843	1.36259	1.08903	1.64554
ACA1_016360	4.791	6.04874	4.97069	5.73748	5.35641	2.55682	1.62787	1.34168
ACA1_016470	6.80497	6.18186	6.31967	6.75759	5.79774	5.16157	3.42307	4.06665
ACA1_016480	3.50209	2.90058	3.2927	3.54262	2.7235	3.0069	2.1454	3.54704
ACA1_016580	0.347549	0.291148	0.367791	0.410962	0.176372	0.139061	0.123533	0.215267
ACA1_016690	9.28595	9.93719	10.2729	9.92976	12.5384	22.2754	10.9632	9.10009
ACA1_016900	0.968214	1.80565	1.22234	1.68678	0.723191	0.872231	0.726331	0.414672
ACA1_017200	3.87803	4.047	4.43057	4.25211	3.74527	7.8754	3.76257	2.75601
ACA1_017310	0.171564	0.277864	0.172001	0.275899	0.158299	0.163035	0.182943	0.150541
ACA1_017320	33.8554	37.1745	31.957	35.7449	37.955	30.3273	20.075	23.0986
ACA1_017330	5.75291	9.31902	6.85105	10.3722	4.13977	3.40384	3.73731	2.86225
ACA1_017430	3.1948	3.57972	3.76081	3.12427	3.09252	3.40161	3.13048	2.72756
ACA1_017540	1.45335	1.6558	1.21556	1.30493	1.44379	1.3181	1.61001	1.40279
ACA1_017740	70.5649	67.6059	68.5017	57.2858	64.5639	68.9799	58.3437	55.5345
ACA1_017750	0	0	0.0303795	0	0	0	0	0
ACA1_017760	0.0330977	0.0314235	0	0	0	0.0281415	0.0285705	0.14521
ACA1_017770	3.34009	3.67184	2.82966	2.82702	2.61956	1.64417	2.9591	6.47863
ACA1_017780	0	0	0.0771076	0.0327401	0.0638685	0	0	0
ACA1_017880	6.37565	4.9672	5.79611	4.93913	6.04686	5.45695	3.10833	1.44971
ACA1_017890	7.81075	8.91795	8.8301	7.17373	7.15558	5.95411	4.47554	3.98811
ACA1_018000	1.13044	1.57454	1.6472	1.51311	0.955597	0.587058	0.286317	0.219767
ACA1_018110	0.83125	1.55335	1.13688	1.38981	2.41111	1.30136	0.375859	0.555727
ACA1_018120	4.28325	6.05592	5.79841	5.38946	17.5862	16.9888	4.227	1.54399
ACA1_018130	0	0	0.0196934	0	0	0	0	0
ACA1_018140	17.5654	19.2426	21.7106	20.0664	14.8359	12.6374	6.71545	7.97598
ACA1_018340	3.12436	3.41936	3.5392	3.0786	2.37909	2.15418	1.46128	1.8742
ACA1_018650	6.21179	6.25443	5.13238	4.54933	4.7942	3.76777	2.54445	2.48229
ACA1_018760	40.8128	45.1542	43.5557	42.7747	37.8647	30.8003	23.1676	24.7341
ACA1_018770	57.6539	59.6733	59.9549	57.0903	55.4452	54.3279	37.2987	71.7404
ACA1_018780	12.4799	11.6292	11.9453	10.8054	15.8011	13.2639	9.05952	18.4658
ACA1_018790	5.69626	8.08617	7.59758	8.45575	7.68918	3.72559	2.60039	3.6766
ACA1_018800	61.4676	70.2845	71.5646	67.0718	46.7133	36.5422	24.9156	22.5402
ACA1_018810	4.32064	4.49071	4.18789	3.99522	3.54019	3.0646	1.54094	2.09514
ACA1_018920	0.488409	0.509066	0.568009	0.465283	0.474648	0.652248	0.414729	0.335396
ACA1_018930	10.2882	8.9291	10.7253	9.86005	8.47631	7.73143	9.73312	11.3072
ACA1_018940	6.17392	10.1282	11.2939	10.1312	0.417231	0.261875	0.447141	0.577364
ACA1_018950	3.51771	3.42223	3.41298	4.05067	4.18938	3.54483	1.63074	1.1051
ACA1_018960	10.5405	10.741	12.6325	11.0965	10.1842	12.5398	10.6048	18.2276
ACA1_018970	8.27806	9.22193	8.57821	15.6203	19.8086	19.7099	9.40231	2.2938
ACA1_018980	9.12168	9.79535	8.7836	12.0342	9.49808	10.1653	4.6059	8.15936
ACA1_018990	10.383	10.1719	10.6738	9.17436	8.76062	13.8632	11.3463	11.2132
ACA1_019000	7.69216	7.62715	8.1237	8.91158	7.88904	15.2671	8.29017	8.08752
ACA1_019010	18.4217	20.4095	20.7379	24.1846	17.7302	14.8851	8.54661	6.05504
ACA1_019020	3.22027	3.02769	2.60507	3.21781	2.84436	1.91398	1.43038	1.92036
ACA1_019030	0.96057	1.00163	1.01126	1.10488	1.18238	0.764127	0.517184	0.440004
ACA1_019130	0.074911	0.0497852	0.0922084	0.0722806	0.0646263	0.0636935	0.0775974	0.118317
ACA1_019140	8.67619	8.68484	8.03373	8.7766	7.77499	4.17068	2.64483	3.50277
ACA1_019150	9.57604	7.87329	7.82909	7.05735	7.38686	7.73034	9.66654	9.86857
ACA1_019160	0	0.0134003	0.00668204	0.0170233	0.0110695	0	0	0.161002
ACA1_019170	0.0357149	0.0339083	0	0	0	0	0.0308297	0.877478
ACA1_019180	1.00276	0.595024	0.601893	0.7415	0.695161	0.0685127	0.0541	0.117842
ACA1_019190	8.24427	7.38178	7.67916	8.49731	7.95522	3.43838	2.97007	3.19553
ACA1_019200	1.45075	0.860856	0.973	1.49054	2.38621	7.28114	2.8525	2.03324
ACA1_019210	0.669293	0.144418	0.547304	0.538159	1.04983	2.87122	1.49689	1.14787
ACA1_019220	3.783	3.08033	3.25856	3.43259	3.58504	2.94847	1.44002	1.6482
ACA1_019330	0.0571637	0.0542721	0.077322	0.10506	0.0960692	0.0694339	0.0422954	0.214967
ACA1_019340	44.7423	53.2698	49.0067	45.5433	46.4559	42.3414	18.0552	12.3619
ACA1_019350	55.9158	63.0893	68.7084	65.6337	51.5092	47.3548	29.8889	36.6526
ACA1_019360	44.1002	39.3685	43.1642	42.0187	43.2836	27.4901	18.7406	29.0781
ACA1_019370	1.90171	1.89015	1.74436	1.81582	1.32834	1.56641	1.41074	1.64261
ACA1_019380	6.38635	10.2493	7.50594	6.77516	7.67719	2.25683	1.75303	1.12545
ACA1_019580	0.429924	0.136059	0.271382	0.148153	0.160562	0.0870344	0.106033	3.37722
ACA1_019590	0.137901	0.0872837	0.188604	0.0862419	0.108153	0.0651396	0.026453	0.591572
ACA1_019600	3.72326	4.74034	4.60215	4.83511	3.51875	2.98028	2.13144	6.13079
ACA1_019610	8.48025	8.6109	9.03772	9.08144	7.93334	10.6862	8.01786	9.55165
ACA1_019620	11.57	13.1407	13.2843	12.6723	13.9504	12.044	7.84062	8.08862
ACA1_019630	3.6167	3.55216	2.43256	2.9482	2.15183	1.56937	2.41147	5.01198
ACA1_019640	37.1307	40.3519	36.1049	38.5737	32.9932	43.3706	21.9727	25.0284
ACA1_019650	0.696939	0.757185	0.850382	0.779922	0.433895	0.37876	0.427949	0.983505
ACA1_019760	0	0	0.0449794	0.0190984	0.0372566	0.0403907	0	0.0625249
ACA1_019960	10.5325	10.6978	10.6203	10.098	8.68953	8.66455	6.39085	6.77388
ACA1_019980	0	0	0	0	0	0	0.0418185	0
ACA1_019990	9.06135	10.3182	9.35485	14.345	11.3352	6.26437	1.75445	0.966009
ACA1_020090	2.66506	2.86895	2.94067	2.78408	2.36994	2.55146	1.90201	3.81156
ACA1_020100	6.85371	10.068	8.89104	7.1164	7.47029	4.01494	4.63516	10.2283
ACA1_020120	5.12874	6.09045	5.79998	5.86909	4.79153	3.25347	2.35933	2.31363
ACA1_020130	6.06765	6.19714	6.5576	8.82131	8.3398	5.44567	2.69821	2.23184
ACA1_020140	9.19426	8.59106	7.71381	8.11809	6.80013	4.25508	3.94321	3.93169
ACA1_020150	8.41943	8.02348	8.2108	8.51087	6.86698	5.71084	5.54385	6.36397
ACA1_020160	92.3626	121.46	123.861	117.399	113.388	89.0179	50.7033	132.879
ACA1_020460	0	0	0	0	0	0	0.0804508	0.0272595
ACA1_020470	0	0	0	0	0	0	0	0
ACA1_020480	0	0	0	0	0	0	0.0698127	0
ACA1_020490	0	0	0	0	0	0	0	0.0416833
ACA1_020500	0	0	0	0	0	0	0	0
ACA1_020510	0	0	0	0	0	0	0	0
ACA1_020520	0	0	0	0	0	0	0	0
ACA1_020530	0	0	0	0	0	0	0	0
ACA1_020630	0	0	0	0	0	0	0	0
ACA1_020640	0	0	0	0	0	0	0	0
ACA1_020650	0	0	0	0	0	0	0	0
ACA1_020660	0	0	0	0	0	0	0	0
ACA1_020670	0.0386794	0	0	0	0	0	0	0
ACA1_020770	4.16798	3.93249	4.83778	4.8652	4.46031	6.83929	4.02939	6.21505
ACA1_020780	44.1593	55.0452	56.8296	53.6713	44.7	40.0862	27.4144	35.8786
ACA1_020790	0.548295	0.452661	0.586869	0.412116	0.215008	0.314172	0.298383	0.261472
ACA1_020800	4.56336	4.10934	4.20298	4.11403	3.67656	3.84475	2.90066	2.7908
ACA1_020810	0.0117619	0	0	0	0	0	0.010153	0.319939
ACA1_020820	28.73	27.8215	26.9313	27.3548	24.7124	32.1282	23.0354	31.9131
ACA1_020830	17.0393	22.1813	20.9363	21.2927	23.834	11.0152	6.12226	7.2252
ACA1_020840	0	0	0	0	0	0	0	0
ACA1_020850	4.25066	3.73228	4.40979	3.81489	3.75137	5.12073	4.44655	4.62189
ACA1_020860	24.5251	26.003	24.7544	23.7708	26.8715	22.9173	15.6328	16.4632
ACA1_020870	3.39663	3.35863	3.7499	3.58108	2.65286	2.20495	1.41127	2.37444
ACA1_020880	60.5377	57.5698	50.4806	57.9484	66.1372	59.8399	22.5103	8.08279
ACA1_020900	12.2756	13.8214	13.915	16.5156	11.8242	9.14372	6.14894	6.94829
ACA1_020910	43.8952	50.588	50.5405	45.9742	38.0952	38.7637	29.2449	34.246
ACA1_020920	24.4325	32.9411	26.862	16.5646	6.05341	5.16808	12.9248	6.23648
ACA1_020930	2.85041	3.01848	2.69149	2.77676	2.71455	2.15059	1.35193	1.59413
ACA1_020940	4.10376	3.70885	3.32521	6.21869	1.79493	1.40912	1.22623	30.9539
ACA1_020950	26.8941	24.5591	25.6868	26.4119	22.6796	13.1665	8.10134	16.9076
ACA1_021050	0.147279	0.279658	0.278902	0.157897	0	0.208708	0.169512	0.0861547
ACA1_021160	0.129686	0.0769536	0.153491	0.16945	0.127137	0.385931	0.223894	0.199141
ACA1_021170	0.139136	0.0440325	0.0439135	0	0.0363738	0.0788672	0.0800695	0.081391
ACA1_021280	0.068947	0.0589134	0.0391695	0.0609821	0.0270369	0.0410358	0.0773711	0.0120997
ACA1_021580	121.398	134.561	129.877	128.954	114.034	126.241	145.888	135.589
ACA1_021590	0	0.0874968	0.0581736	0.0494014	0.0240927	0.0435324	0.0972313	0.152747
ACA1_021690	3.42093	4.06826	4.07067	3.25183	2.47188	2.40883	2.06038	2.44241
ACA1_021810	19.7946	16.3526	18.2232	16.7017	12.1911	12.1092	9.06868	10.3312
ACA1_021910	0	0	0	0	0.0309887	0	0	0
ACA1_021920	0	0	0	0	0	0	0	0
ACA1_022040	2.38948	2.4016	2.3483	2.22607	2.06788	2.05268	1.65011	2.89197
ACA1_022050	0.0435789	0.055166	0.0275084	0.0467207	0.0113927	0	0.0250787	0.089224
ACA1_022070	0.177507	0.0842638	0.17741	0.158587	0.100544	0.0586934	0.042563	0.155756
ACA1_022080	82.0589	92.3327	90.8844	87.0418	82.2307	79.0559	51.9135	58.464
ACA1_022180	0	0	0	0.053568	0.0174165	0.0188816	0	0.0779433
ACA1_022190	0	0	0	0	0	0	0.0416467	0.084668
ACA1_022200	37.9438	47.8374	42.2071	47.666	70.606	47.6935	12.205	5.50394
ACA1_022210	0	0.045618	0	0.231807	0.0753669	0.0408535	0.0829525	0.210804
ACA1_022220	81.1837	87.4333	89.7173	85.358	78.9999	57.4447	35.8392	64.4579
ACA1_022330	38.5334	43.4966	43.6091	41.331	33.7906	25.2369	16.4775	23.7918
ACA1_022340	0	0.00918675	0.00458096	0	0.00379443	0.00822725	0.00417634	0.0212263
ACA1_022350	0.519758	0.176825	0.287077	0.302994	0.108703	0.305666	0.269198	0.311647
ACA1_022360	17.4565	24.5844	21.1506	22.559	22.2042	13.0242	10.0124	12.7068
ACA1_022560	0.547717	0.554679	0.32845	0.499124	0.300694	0.310466	0.551598	0.656822
ACA1_022670	0.279597	0.442422	0.308859	0.412162	0.146188	0.356593	0.281578	0.163557
ACA1_022680	0	0	0	0.00999392	0	0	0.010729	0.0327184
ACA1_022700	7.64288	8.40873	8.27655	7.88059	6.97638	4.10655	3.5094	8.66189
ACA1_022710	946.821	1236.81	1284.73	1185.85	1373.08	975.091	501.012	365.629
ACA1_022720	1.19202	1.15112	1.18026	1.22684	1.23403	0.932436	0.823174	0.747107
ACA1_022730	2.18501	2.92556	2.21034	2.62785	2.0066	1.93721	1.61209	1.76979
ACA1_022850	7.78915	8.12194	7.42952	6.27842	5.86872	7.53401	12.3241	9.45438
ACA1_023050	10.9433	11.8384	10.7104	13.6642	10.7283	7.96262	7.03945	4.89352
ACA1_023060	0.128916	0.155775	0.155354	0.160198	0.183829	2.61074	21.9226	4.92581
ACA1_023070	0	0	0.0135596	0	0.0112315	0.620993	6.16861	1.16864
ACA1_023080	0	0	0	0	0	0	0	0
ACA1_023090	10.6984	10.0889	9.72052	10.427	8.87082	8.91263	7.36939	10.2093
ACA1_023100	0.73509	0.567048	0.34801	0.73883	0.396354	0.195317	0.277612	4.87792
ACA1_023110	8.4536	5.3957	5.69217	6.55957	6.05458	4.48767	2.06063	0.278645
ACA1_023120	0.254579	0.219729	0.383486	0.628057	0.589909	0.147585	0.0499448	0.0101538
ACA1_023130	0.426018	0.511533	0.62879	0.977271	1.18415	0.665852	0.118977	0.0109946
ACA1_023140	0.02788	0	0.0263982	0.0224175	0	0	0.0240665	0.0244637
ACA1_023150	0	0.0739326	0.0245776	0.0834859	0	0.0220703	0	0.0455531
ACA1_023160	0.0193695	0.00612989	0.01834	0.0311488	0.0101274	0.0219586	0.00557335	0
ACA1_023170	0	0	0	0	0	0	0	0
ACA1_023180	0.308217	0.146313	0.145917	0.247828	0.241728	0.0655157	0.133029	0.135224
ACA1_023380	0.035585	0	0	0	0	0	0.0153588	0.0156123
ACA1_023390	6.42909	5.76628	5.68336	6.55331	5.48842	4.18443	2.77485	3.84407
ACA1_023700	0.650327	0.499825	0.557118	0.448208	0.631476	0.368629	0.374249	1.16845
ACA1_023810	258.39	244.589	233.877	250.722	240.874	225.641	160.453	175.189
ACA1_023820	113.22	137.815	137.388	133.643	136.526	103.361	71.4094	139.984
ACA1_023830	2.74578	2.15924	2.27158	2.88798	2.68638	1.63894	0.766126	1.21683
ACA1_023840	0.087758	0.0343078	0.0977573	0.128675	0.145751	0.0746167	0.0267368	0.0317077
ACA1_023850	43.9235	42.1305	41.6425	44.1244	42.6398	43.3466	29.2895	46.0712
ACA1_023860	21.8792	23.1196	28.2654	22.3135	15.8991	18.4452	15.2586	21.0421
ACA1_023870	21.9116	22.7915	23.3541	23.325	21.8992	16.7674	12.9723	18.3418
ACA1_023880	12.6149	11.9349	9.72436	11.4178	12.1296	10.0052	6.55642	8.34528
ACA1_023890	31.9947	28.3251	27.0753	31.5508	28.1578	32.4985	15.6605	16.4486
ACA1_023990	13.7765	8.79611	8.95116	10.9929	32.0353	168.236	125.161	18.2844
ACA1_024000	4.64011	4.36304	4.56247	5.9911	6.75341	21.4714	12.671	12.2146
ACA1_024010	21.9253	25.7557	23.9854	23.008	19.0414	21.6965	15.8254	22.8799
ACA1_024020	15.5805	15.6562	16.6753	16.0942	12.5635	11.1477	8.94754	6.57193
ACA1_024030	0.257976	0.379636	0.34197	0.238545	0.252906	0.197411	0.144748	0.113182
ACA1_024040	29.4156	29.524	31.384	28.6251	26.5412	23.6961	19.6697	24.5392
ACA1_024050	18.2813	17.3395	18.3618	18.1294	15.6449	11.5207	9.20543	10.8514
ACA1_024150	9.40767	8.07508	9.36445	9.49685	8.21206	3.74498	1.47301	2.19503
ACA1_024160	22.6386	27.3372	26.8361	27.3499	29.5958	41.196	24.883	31.6277
ACA1_024170	0.614666	0.778099	0.637425	0.823726	0.96414	2.21493	0.985382	0.744813
ACA1_024180	5.54445	5.15037	4.73359	5.46308	5.61016	7.22391	3.07593	5.30839
ACA1_024190	0.0377186	0.119369	0.107142	0.101095	0.0986064	0.106901	0.097678	0.750192
ACA1_024200	28.0899	31.3884	27.355	25.8589	22.8938	21.5293	17.4514	30.2683
ACA1_024210	17.2422	19.1709	17.0852	18.6542	15.6567	18.5567	15.6502	44.6846
ACA1_024220	146.67	173.261	168.244	158.945	161.219	97.728	53.3462	45.6919
ACA1_024230	34.6186	38.3829	39.3456	44.7804	38.2736	25.4781	10.9632	7.00897
ACA1_024240	29.405	31.559	32.8636	32.5529	26.7197	25.4245	18.4956	58.9785
ACA1_024250	1.74367	1.73993	1.87	1.5594	1.70242	1.40692	2.54956	4.4495
ACA1_024260	3.38384	3.35389	2.8167	2.84045	2.93093	3.01941	2.48766	4.58431
ACA1_024360	13.9537	14.074	13.6698	12.8263	11.8029	12.3574	9.81968	15.7502
ACA1_024370	0.411075	0.260188	0.356791	0.137722	0.188065	0.495152	1.53767	3.96774
ACA1_024380	243.275	219.954	242.7	205.685	204.459	195.342	112.343	45.2431
ACA1_024390	17.5193	15.2877	15.7688	14.6212	15.7071	14.1495	9.39635	9.68348
ACA1_024400	3.18511	3.83615	3.73962	4.31721	4.53925	4.68898	1.414	1.43734
ACA1_024410	103.776	99.1206	108.549	97.4647	88.4617	70.7967	41.8192	22.5901
ACA1_024420	5.36096	5.10709	4.31635	5.19031	5.44867	3.81399	2.04625	1.93602
ACA1_024430	1.25571	1.13738	1.16164	1.20697	0.80371	1.28857	0.946899	2.71027
ACA1_024630	5.17498	4.49003	4.53512	4.95682	4.05863	3.71917	2.73245	3.55977
ACA1_024750	0.911324	1.60685	1.84904	1.4132	1.48052	0.830204	1.46096	1.65642
ACA1_024960	20.0176	21.1217	19.7092	18.7185	17.6872	13.5682	15.3348	19.418
ACA1_024970	0.555227	0.395356	0.328573	0.558053	0.435453	0.472085	0.359461	0.852585
ACA1_024980	7.34562	7.94169	7.10819	7.30555	6.14119	5.46363	4.9139	5.59484
ACA1_024990	0.0921191	0.0269105	0.0201284	0.0569771	0.0277873	0.0542248	0.110103	0.298453
ACA1_025000	49.7402	47.2507	52.6295	53.1239	41.5977	24.3434	18.56	34.4206
ACA1_025200	4.4464	4.97918	5.12765	2.93352	2.05656	3.39282	6.54463	6.85273
ACA1_025410	11.3519	10.8004	10.6131	12.4069	6.65861	14.1131	6.09361	4.24804
ACA1_025520	30.0588	37.4467	44.6056	28.1636	20.6496	20.9915	19.1997	16.3489
ACA1_025530	3.21243	3.06453	3.97312	10.0602	4.00218	6.73045	3.64872	11.5044
ACA1_025540	12.7419	12.6868	14.4035	13.6099	14.3652	15.4474	9.20468	18.5
ACA1_025550	0.765039	0.731885	0.724377	0.671495	0.435117	0.357515	0.272224	0.358707
ACA1_025560	3.44879	5.31062	3.50918	3.80781	4.27926	1.70689	1.79216	1.47546
ACA1_025570	195.164	213.913	227.961	220.664	204.746	137.306	102.479	145.27
ACA1_025670	13.3755	12.9964	13.9593	14.8323	14.4337	7.09725	4.51262	4.98706
ACA1_025680	82.0089	78.683	66.7135	69.1142	75.0375	63.7541	50.0193	68.6659
ACA1_025690	518.331	437.141	408.024	406.284	545.555	504.777	311.445	245.438
ACA1_025700	2.50748	1.52917	1.99295	1.85431	1.57899	1.30721	1.18494	1.81478
ACA1_025710	10.2856	9.06462	9.84805	9.60543	8.71787	5.72565	4.91711	5.34227
ACA1_025720	4.4099	5.40428	4.75791	5.53257	4.57058	3.35065	2.16883	2.09485
ACA1_025730	25.8086	25.1736	24.8047	24.5995	20.7581	21.2833	13.0216	11.5425
ACA1_025830	0	0.0683897	0	0.00643556	0.00627715	0.0136104	0.0207268	0.0351148
ACA1_025840	0.652392	0.963497	1.30407	1.224	1.47812	0.801233	1.25146	4.19797
ACA1_025850	0	0.00808136	0	0.0068442	0.00667573	0	0.0146953	0.0224067
ACA1_025860	0	0	0	0	0	0	0	0.0304495
ACA1_025870	0	0	0	0	0	0	0	0.0321601
ACA1_025880	0.795713	1.2326	1.3284	1.19544	1.14959	0.801189	0.90378	1.85577
ACA1_025980	19.6307	22.0518	23.6947	24.1507	18.8866	14.636	8.57455	7.62979
ACA1_026390	7.99734	8.12648	6.94327	8.19726	8.43634	7.03875	4.12442	6.79317
ACA1_026500	5.66853	5.41816	5.63924	5.46641	5.04648	5.95949	7.0422	7.66254
ACA1_026700	38.0101	36.0612	36.1469	34.5416	33.9949	29.2627	18.9946	22.9708
ACA1_026710	114.09	110.776	117.871	111.295	95.7513	86.2051	65.4668	59.9421
ACA1_026720	15.2219	14.1561	16.055	12.2801	11.2647	8.99816	4.39688	2.82942
ACA1_026820	16.1337	16.3047	15.6123	18.6918	24.1333	23.6409	31.5749	73.4148
ACA1_026830	0.0723095	0	0	0.029071	0	0	0.218466	0.158622
ACA1_026840	8.58182	10.7772	10.3418	10.1749	11.8825	7.62841	4.18214	3.60082
ACA1_026850	1.53251	0.718727	1.06644	0.727469	0.753005	1.03614	0.765042	1.00449
ACA1_026860	2.52983	2.6565	2.66305	2.82685	2.33088	2.47149	1.92099	2.2898
ACA1_026960	36.3922	46.9485	47.9764	37.9197	29.9413	29.147	21.4393	17.9434
ACA1_026970	1.2691	1.38933	1.48367	1.44737	1.49299	1.6296	0.905471	0.761331
ACA1_026980	16.0509	18.7784	16.8156	20.8163	17.5831	22.188	9.92227	11.6307
ACA1_026990	9.72693	14.1042	14.0242	12.8836	9.68836	8.68389	2.96166	2.82432
ACA1_027000	11.4766	11.415	11.9582	12.4826	12.3293	9.60559	4.90918	3.63401
ACA1_027010	2.13061	2.42516	2.2347	3.04299	1.91564	2.02174	1.19394	1.40473
ACA1_027020	4.94757	7.00219	6.55651	6.38324	1.24522	1.17578	0.84886	2.69647
ACA1_027030	13.9995	14.8752	14.607	15.2946	14.3381	10.8941	4.94369	4.52729
ACA1_027040	4.43778	4.77391	4.80468	4.78493	3.61794	3.74187	2.32554	1.74865
ACA1_027050	5.52024	4.53333	4.88444	5.29317	4.37571	5.045	3.99433	6.8707
ACA1_027150	2.76321	2.7452	2.39556	2.81243	2.49631	2.20073	1.80152	1.7801
ACA1_027160	6.96177	9.17309	9.49378	7.85094	6.26695	3.72902	3.18114	4.44385
ACA1_027270	27.2862	24.2783	25.633	22.0549	15.4057	17.4913	15.8465	57.5375
ACA1_027280	4.82354	6.91873	5.68431	5.60843	4.9805	3.83569	3.38492	7.82551
ACA1_027390	21.0958	19.3433	20.0505	28.3139	21.2002	6.20627	2.28493	0.422299
ACA1_027490	61.1617	44.7885	53.2781	51.4833	54.1892	28.8696	30.9736	65.268
ACA1_027500	39.0546	38.8105	42.3698	40.9164	38.5836	24.4698	12.7094	8.7819
ACA1_027610	5.30411	3.80613	2.3943	3.17387	2.6604	3.61837	4.41888	7.7389
ACA1_027620	19.4753	32.3121	24.6478	25.1173	30.8129	6.18913	3.28739	4.06073
ACA1_027630	19.3795	24.7513	25.3398	21.7738	15.4251	13.7803	8.81245	7.21186
ACA1_027730	5.26138	6.63234	5.19106	5.58145	5.34004	3.045	2.97692	4.46149
ACA1_027740	13.1092	12.7408	11.1385	10.832	13.9609	14.0207	9.05284	13.6974
ACA1_027750	27.5619	28.1637	25.8245	27.3236	22.7252	15.4227	10.5592	14.4888
ACA1_027760	0.330198	0.199497	0.397916	0.506869	0.37668	0.127615	0.647802	1.02725
ACA1_027770	29.6598	31.3153	33.0794	37.1186	25.0299	29.1118	22.3724	36.8557
ACA1_027780	73.2193	72.8614	80.0551	67.351	60.1197	54.9747	77.6853	88.0142
ACA1_027790	11.4404	12.6156	11.2538	13.333	9.25173	12.1496	5.37965	5.64421
ACA1_027800	2.68953	3.07108	2.80468	3.07582	3.12838	2.79667	2.24321	2.04902
ACA1_027810	2.95525	2.90597	2.85968	3.14002	2.31774	2.43678	1.69601	1.76674
ACA1_027820	0.678863	0.0972866	0.0848957	0.195684	0.150684	0.0871256	0.0110567	0.14611
ACA1_027830	55.2061	52.3051	54.6221	45.1696	42.9837	31.9963	18.6925	10.3642
ACA1_027840	5.58127	5.2517	5.0412	5.14789	5.522	4.7314	3.57938	6.19265
ACA1_028150	21.0142	20.0049	21.1827	20.2854	19.7639	13.8515	11.963	17.3224
ACA1_028160	73.1406	72.5458	75.8544	67.4534	57.5615	25.5435	21.0965	23.4912
ACA1_028170	0.594485	0.310427	0.281444	0.37444	0.155414	0.775044	0.744095	0.643354
ACA1_028180	0.0698576	0.0663239	0.0165362	0.0982983	0.0273939	0.103944	0.0753778	0.367785
ACA1_028190	1.13206	1.69325	1.61083	1.3781	1.59714	0.586127	0.360313	0.255272
ACA1_028300	15.3582	14.425	13.9961	16.0571	17.438	25.3466	11.4448	10.4775
ACA1_028310	0.990185	0.851169	1.22896	0.78542	0.892019	1.36526	0.623732	0.446167
ACA1_028530	5.1296	6.04974	5.84852	6.26534	6.08328	6.24792	3.3248	4.85925
ACA1_028540	17.0313	16.4729	16.3478	16.1764	16.8302	14.8248	9.75823	15.0564
ACA1_028650	19.4658	18.7075	18.9578	18.1594	17.3385	15.7065	11.7965	20.1481
ACA1_028670	405.078	389.482	367.087	365.715	382.77	390.057	272.433	320.206
ACA1_028680	8.9918	9.11348	9.07779	8.87324	6.57584	6.90065	5.39299	4.39584
ACA1_028690	18.1347	14.5107	15.9989	19.6807	12.4012	11.6826	7.74306	8.83488
ACA1_028700	40.8617	32.9934	37.2677	38.0984	31.1903	27.5737	25.342	17.3732
ACA1_028710	0.321008	0.138532	0.0828945	0.258113	0.114436	0.272939	0.100763	0.102426
ACA1_028720	74.4744	80.9633	71.8397	75.211	67.5787	69.2654	54.3043	80.0687
ACA1_028730	25.4468	24.8527	26.0198	23.396	20.6526	20.2175	24.7568	32.9438
ACA1_028740	4.09025	4.15682	4.42924	3.40929	2.75608	2.91936	2.63565	2.76003
ACA1_028850	0.870442	1.14571	0.599402	0.906685	0.915398	0.874661	1.09292	1.23246
ACA1_028960	0.731655	0.468885	0.484937	0.558887	0.559476	0.419913	0.378946	0.69015
ACA1_029360	0.0271641	0.00644751	0.0192903	0.0163814	0.0266303	0.0115482	0	0.0119178
ACA1_029370	1.94879	2.4769	1.57736	2.401	1.42979	2.05785	1.92643	3.50273
ACA1_029380	1.63441	1.40178	1.44351	1.5958	1.31954	0.957586	0.563156	0.30129
ACA1_029390	8.11465	5.91571	6.77782	9.15796	7.63698	5.93852	4.52804	3.255
ACA1_029400	2.80836	2.6663	2.42561	2.69873	2.69677	2.62078	1.66739	1.4545
ACA1_029410	2.14147	1.36775	1.57604	1.55753	1.68715	1.53113	1.57967	2.05843
ACA1_029510	0.401103	0.290841	0.383958	0.34378	0.331861	0.232357	0.298678	0.332615
ACA1_029520	88.9188	75.634	87.2552	101.544	101.62	83.6421	35.307	23.0969
ACA1_029530	62.846	63.1686	76.3377	98.2777	140.462	354.353	120.406	33.4624
ACA1_029640	5.30068	6.27134	4.24681	3.60642	2.2385	3.60555	5.91313	8.87298
ACA1_029840	2.01322	2.45749	2.05285	1.36973	1.12781	2.10677	2.00521	1.00944
ACA1_030050	0.461417	0.520216	0.409587	0.7884	0.678524	1.00532	0.672136	0.303657
ACA1_030060	4.41917	4.69457	4.84021	6.05026	3.59701	2.41694	0.969141	0.691691
ACA1_030070	8.06116	6.62108	6.70969	8.4715	6.35161	3.79363	0.61494	1.18438
ACA1_030080	2.06356	2.7951	2.05809	2.8871	2.0392	2.05868	2.77883	3.15062
ACA1_030200	0.269336	0.0365303	0.182158	0.185628	0.0905292	0.0654298	0.0664273	0.236333
ACA1_030210	0.0319974	0.0151894	0.151484	0.0514564	0.0250949	0.0816179	0	0.0140383
ACA1_030220	1.86046	2.4077	2.38023	1.78089	1.31147	1.8361	2.78179	1.68107
ACA1_030720	6.44701	6.67499	7.27381	6.46072	5.10948	3.23126	1.73399	2.97738
ACA1_030730	6.53315	6.84659	7.23437	6.67769	5.87284	5.75491	4.1938	4.46948
ACA1_030740	19.4363	20.366	21.4812	17.6838	16.0402	16.5258	15.8132	22.4919
ACA1_030750	0.839483	0.773964	0.75545	0.772629	0.769935	0.710825	0.482106	1.06535
ACA1_030760	41.8183	47.6312	43.0961	42.8224	49.6478	37.5347	19.8982	18.0322
ACA1_030770	1.60133	1.12617	1.17928	1.23989	1.44194	1.00854	3.55812	5.90664
ACA1_030780	5.81037	6.19763	5.77996	4.67195	3.63449	4.00024	10.3053	8.84477
ACA1_030790	3.33066	2.78347	2.41715	2.7743	2.94064	2.93365	2.10036	4.88255
ACA1_030800	5.66511	6.8676	6.26868	5.97932	6.2669	3.81281	1.92963	1.43156
ACA1_030810	0.0171883	0.0489566	0.0162748	0.0276413	0.0269609	0	0.133535	0.0301642
ACA1_031010	1.99737	1.23441	1.24891	1.28786	1.16749	1.76236	1.0898	1.57075
ACA1_031020	0.106176	0.252013	0.0502663	0.149403	0.166543	0.157984	0.160392	0.0465827
ACA1_031130	0	0	0	0	0	0	0.0201607	0.0409869
ACA1_031140	3.33562	2.37304	2.7031	3.63053	4.60913	5.24569	4.55749	6.38307
ACA1_031150	0	0	0	0	0	0	0	0
ACA1_031270	3.33676	3.64039	3.21484	3.24783	2.77764	2.19004	0.757986	0.667763
ACA1_031380	0.0267496	0.0507929	0.0253278	0.118297	0.136364	0.784666	0.300179	0.293397
ACA1_031390	9.97814	11.9102	11.0588	10.0173	11.2635	6.89015	4.80453	5.06095
ACA1_031400	0.305715	0.298787	0.400145	0.542243	0.197454	0.481646	2.07238	2.44584
ACA1_031410	0.132242	0.188328	0.0626065	0.0531658	0.0518572	0.168659	0	0.174056
ACA1_031510	0.72584	0.867558	0.932712	0.917128	0.635336	0.303064	0.313279	0.602779
ACA1_031520	1.45969	1.33636	1.48083	1.67671	1.33755	1.07647	0.572156	0.89527
ACA1_031530	0.470443	0.70323	1.13729	3.92757	5.69923	20.4083	5.7458	1.41405
ACA1_031540	20.6939	16.2942	15.2518	17.1092	17.3755	36.2379	7.14971	1.10353
ACA1_031560	7.92476	9.63286	7.38987	9.31674	8.23988	10.5155	6.16707	8.74479
ACA1_031570	10.3708	13.5916	11.8591	11.5596	12.9264	12.9026	8.39859	5.75518
ACA1_031580	23.4118	9.33007	10.6341	12.1016	11.7228	13.9728	13.0274	29.9268
ACA1_031590	131.199	67.7104	78.5635	97.0584	122.836	151.379	90.2377	228.71
ACA1_031600	19.6721	18.7247	19.6006	18.6827	16.0779	19.5852	12.6277	11.2508
ACA1_031610	20.4731	24.9386	24.4057	23.1821	20.656	24.9316	15.278	27.2393
ACA1_031620	12.3797	11.9391	11.5719	11.3313	11.1546	7.566	4.57988	4.47578
ACA1_031630	20.174	19.2964	20.3847	21.0635	17.0028	13.9528	12.9959	24.4392
ACA1_031640	28.468	30.2657	32.0558	28.8116	22.2106	15.8005	12.9696	20.0791
ACA1_031650	3.14638	2.56048	2.85755	3.06687	2.31656	1.63789	0.942288	0.890227
ACA1_031660	104.752	91.5735	99.639	89.7026	85.8915	72.9115	67.5494	121.851
ACA1_031670	2.81694	2.5995	2.67115	2.1982	1.94858	1.31767	1.41666	4.01752
ACA1_031680	9.78588	9.51208	12.4279	8.55548	12.1823	10.2355	8.51438	30.1899
ACA1_031780	2.43592	1.5418	1.98695	2.3063	1.46385	0.923503	0.418726	1.85059
ACA1_031790	17.0965	15.7398	17.7821	13.4344	14.4242	10.2783	6.4473	10.2662
ACA1_031800	3.32491	3.03327	3.42959	4.01019	3.08111	3.72724	3.24692	6.02241
ACA1_031810	0	0.0174204	0	0	0	0	0	0.0644006
ACA1_031820	3.90223	1.87234	2.09241	2.23798	1.99641	2.15247	4.31019	3.19088
ACA1_031830	1.3365	1.01081	1.20112	0.801426	0.763933	0.866718	0.312864	0.536672
ACA1_031840	0.222406	0	0.210585	0.178831	0.0872143	0.094551	0.287977	0.0975767
ACA1_031850	90.3312	82.9627	82.7385	75.5078	67.401	70.2442	63.8424	101.995
ACA1_031860	4.35852	4.61161	3.98068	4.26849	3.96783	2.70618	1.84529	3.0533
ACA1_031870	33.9809	32.262	30.971	31.8304	29.1433	26.2882	17.1108	35.04
ACA1_031880	10.0417	3.82565	6.32857	4.39713	1.37947	4.86722	32.1054	9.65308
ACA1_031890	0.81549	0.7123	0.679489	0.629484	0.0511657	0.194145	2.13999	0.772808
ACA1_031900	91.0936	66.692	80.1614	77.0734	56.4562	64.0949	62.4994	85.4691
ACA1_031910	3.23749	3.42919	2.982	3.4709	3.55819	2.54671	3.80225	6.26131
ACA1_031920	3.82926	3.59561	3.59917	3.60908	3.24522	2.12286	3.35391	4.86159
ACA1_031930	3.56709	3.20108	3.3775	2.87605	3.18083	1.81976	1.56068	2.17813
ACA1_031940	10.5334	8.24933	9.32091	11.311	10.7814	13.9996	5.7405	4.14856
ACA1_031950	103.689	162.491	96.9948	116.689	112.184	120.205	38.8218	44.2126
ACA1_031960	11.3123	11.4288	12.7288	11.6479	10.9167	11.9314	9.53016	15.3965
ACA1_031970	0.289952	0.321166	0.320298	0.330285	0.151602	0.154083	0.104288	0.11661
ACA1_031980	2.09633	1.80703	2.00191	1.85524	2.08418	2.64118	0.654862	0.606587
ACA1_031990	10.5924	10.6181	7.53479	10.3329	9.53032	3.29162	2.3207	2.78362
ACA1_032000	61.8933	77.2338	81.9607	71.7206	60.9582	54.9976	39.4432	45.6883
ACA1_032200	0.0596873	0.0242863	0.00807356	0.0754174	0.0534989	0.0289997	0.0515231	0.0224458
ACA1_032210	0.245158	0.407324	0.251472	0.246405	0.176249	0.156335	0.0529061	0.143411
ACA1_032320	0.623746	0.655361	0.661465	0.655341	0.606597	0.473773	0.172297	0.189736
ACA1_032330	1.402	1.26694	1.00761	1.46686	1.27178	0.631936	0.247879	0.340901
ACA1_032430	12.7721	15.0282	14.8443	10.9997	8.9962	12.4035	17.7655	20.2895
ACA1_032840	4.73423	5.03722	5.30699	3.87229	3.60626	7.10211	10.6159	19.1949
ACA1_033140	0.422075	0.445249	0.39076	0.437421	0.257463	0.318997	0.226702	0.181062
ACA1_033250	0.0167758	0.0318544	0.0158842	0.0809336	0.0131569	0.0285274	0.0289623	0.0883209
ACA1_033360	5.31674	3.43835	4.30457	4.08916	4.3511	3.93094	2.52755	4.80047
ACA1_033370	1.17849	1.02864	0.935875	1.18448	0.954078	1.0101	2.2807	3.35242
ACA1_033380	1.14847	1.45383	1.05344	1.26974	1.11651	1.24095	1.08432	1.25967
ACA1_033390	11.3709	13.7891	11.5496	12.6756	13.3364	11.6018	7.00474	6.89359
ACA1_033400	7.90828	9.1374	9.32463	6.82374	6.93371	5.29678	4.1539	3.9606
ACA1_033410	1.34469	0.865396	1.0425	1.03769	0.891822	0.890111	0.646599	0.570162
ACA1_033420	5.71184	3.44034	4.01258	4.00012	3.56448	3.2899	2.70385	3.61075
ACA1_033430	17.325	13.3201	14.655	16.0984	13.2156	14.5184	10.279	15.1144
ACA1_033440	2.01166	2.74548	2.3214	2.24936	1.99678	3.04669	1.68223	3.44757
ACA1_033450	15.712	11.3994	13.6288	12.0893	12.4903	13.9954	10.8872	20.5082
ACA1_033460	0.309028	0.373413	0.438904	0.350131	0.31948	0.310526	0.169755	0.739529
ACA1_033470	0.83999	0.976937	0.77546	0.911806	0.98818	1.10702	0.561947	1.10559
ACA1_033480	5.78758	5.26536	5.93763	5.90141	5.82598	4.52075	2.9756	3.77252
ACA1_033490	1.68109	0.194641	0.271761	0.0989063	0.160786	1.28991	3.11466	1.25923
ACA1_033500	26.5698	24.1995	26.2889	22.1417	15.439	15.48	11.5905	16.7741
ACA1_033510	1.8259	1.71654	1.66106	1.95754	1.95147	1.5677	1.01986	1.46079
ACA1_033520	0	0	0.0467574	0	0.0193647	0	0.0213137	0.0649964
ACA1_033530	0	0	0	0	0	0	0	0
ACA1_033540	8.9147	10.7751	11.8138	13.0263	9.75737	13.12	7.12358	5.96884
ACA1_033550	60.83	59.9379	58.0091	57.3637	54.9273	45.1105	40.6438	41.915
ACA1_033560	0.402584	0.426321	0.513135	0.52291	0.327882	0.605605	0.855426	1.39942
ACA1_033570	20.6862	21.14	20.1431	20.4554	21.5292	18.4546	13.5503	19.3546
ACA1_033580	0.113789	0.108033	0.0497268	0.105571	0.0686481	0.0669807	0.24934	0.238094
ACA1_033590	25.9341	25.4083	23.8777	24.8651	16.8999	14.5735	16.3023	17.828
ACA1_033600	5.55618	7.60378	6.75381	6.96296	7.4982	11.4912	7.3239	8.56479
ACA1_033610	47.4152	54.8541	56.6787	54.6069	45.4897	49.2367	36.4737	35.8898
ACA1_033620	0	0	0	0	0	0.0227959	0	0.035288
ACA1_033630	18.3514	19.865	19.219	19.7676	19.6082	10.284	6.86054	10.6538
ACA1_033640	16.1309	17.144	17.5605	15.583	15.3798	13.6176	8.68727	8.72972
ACA1_033650	0	0	0	0	0	0	0	0
ACA1_033660	5.01042	5.41716	5.45664	5.85162	5.66276	4.66509	2.56545	2.69973
ACA1_033670	14.1341	17.3493	16.4772	15.4597	15.9976	10.3736	7.42864	8.54294
ACA1_033680	0	0	0	0	0	0	0	0
ACA1_033700	0.0832605	0.0316195	0.0630681	0.0535579	0.0130599	0.028317	0.0287487	0.189951
ACA1_033720	110.397	94.795	94.8543	93.0532	102.87	63.8359	37.1981	38.9815
ACA1_033730	15.0015	16.6753	16.8895	16.4972	15.5542	11.8405	9.18458	12.3052
ACA1_033740	14.2778	17.3633	17.7214	21.9717	15.2658	7.68395	7.24717	9.24366
ACA1_033760	48.2096	32.3309	39.6269	25.4798	11.5459	20.1528	12.8263	6.33104
ACA1_033770	11.2082	11.4925	11.2858	10.9886	7.35962	8.22848	7.82012	11.5982
ACA1_033780	8.35428	10.1101	9.69284	10.2654	7.89019	7.30336	4.16442	3.0458
ACA1_033790	0	0	0	0	0	0	0.00734977	0
ACA1_033890	1.96896	1.46193	1.7687	1.62378	1.14826	1.50241	1.80859	2.08208
ACA1_033900	0.599135	0.834282	0.567291	0.802913	0.595193	0.679224	0.172395	1.19163
ACA1_033910	0.680409	0.740989	0.5874	0.619507	0.50224	0.595536	0.777362	0.667273
ACA1_034020	1.32109	1.1149	0.625439	1.12127	0.920983	1.06086	1.01368	0.644006
ACA1_034030	11.728	11.1705	11.176	11.1282	11.3718	9.92367	6.64068	9.84416
ACA1_034040	4.8278	4.58359	4.30999	4.39948	4.03877	3.32298	1.84558	4.70019
ACA1_034050	14.3297	13.6337	12.6769	11.6197	12.2861	6.7889	4.69102	10.3094
ACA1_034060	1.04486	1.28134	1.01681	1.20187	0.921894	0.814364	0.77667	0.662152
ACA1_034070	3.20815	3.6924	3.19525	3.69903	3.71479	2.34175	2.19457	2.41668
ACA1_034080	18.2896	20.5513	19.6883	20.1188	18.2859	14.4863	9.7421	7.40329
ACA1_034090	30.8303	29.6573	29.9626	27.4565	26.2548	28.9724	21.6317	22.3459
ACA1_034100	0.258089	0.416558	0.500962	0.466925	0.425069	0.427911	0.311902	0.384988
ACA1_034110	1.1556	1.31909	1.10254	1.07814	1.32834	0.933805	0.52542	0.638588
ACA1_034120	4.78987	4.28278	4.04157	4.54367	4.2226	2.86629	2.10398	2.83033
ACA1_034130	0.87147	0.689489	0.627459	0.510944	0.76891	0.617476	0.752267	0.955854
ACA1_034140	1.62376	1.4183	1.90645	1.98454	1.27348	1.49106	2.35479	2.33666
ACA1_034150	3.17855	3.4966	3.67595	3.61205	3.32077	3.33086	2.14643	1.94514
ACA1_034160	11.9679	11.5616	11.8641	11.0405	10.4847	10.8158	7.73996	7.93459
ACA1_034170	120.13	132.14	142.53	117.116	101.481	103.732	92.6029	77.6038
ACA1_034290	5.5957	4.90481	5.08421	4.7084	4.57477	3.65243	2.78108	4.82075
ACA1_034300	23.8784	26.6524	26.5163	24.9382	23.5816	18.6061	9.43026	4.74843
ACA1_034330	1.79677	2.12123	2.05632	2.34926	2.0096	1.11589	1.33521	1.49434
ACA1_034340	0.0995656	0.0270083	0.0134677	0.068621	0.0669319	0	0.0368343	0.137288
ACA1_034460	2.76725	2.32412	2.25066	3.12365	3.08849	1.58366	1.05655	1.57208
ACA1_034470	5.3693	5.54351	4.77464	7.71533	5.63606	5.36377	1.99141	1.80931
ACA1_034480	9.82127	16.0784	11.9466	10.9277	11.5331	5.46173	4.20075	3.3229
ACA1_034490	14.9233	12.3607	13.4479	14.4199	13.3789	10.2384	13.7704	24.4282
ACA1_034500	0.936811	0.594952	0.815099	0.880503	0.585791	0.484375	0.437119	1.56628
ACA1_034510	288.217	224.16	215.64	223.663	199.182	178.682	123.495	210.546
ACA1_034520	5.43828	5.33578	6.05286	5.68825	6.39176	2.40856	1.34687	1.91407
ACA1_034530	2.41805	3.22286	2.80321	2.74194	2.74739	1.58151	1.20421	1.22409
ACA1_034540	220.021	199.255	175.129	200.167	222.059	214.828	137.439	118.247
ACA1_034550	134.69	118.381	111.483	120.864	130.331	135.751	100.302	85.9481
ACA1_034560	5.49038	5.97085	5.09545	4.70653	3.83624	2.7855	2.22477	2.34112
ACA1_034570	15.4637	14.6815	13.7876	13.7687	13.9251	13.5163	10.3424	12.8405
ACA1_034580	8.8677	9.22205	8.00745	8.93711	8.14862	7.82743	5.63156	5.49128
ACA1_034590	19.6092	19.8176	17.8488	16.0383	16.8553	11.1073	9.9428	10.0083
ACA1_034600	3.22726	2.89457	3.1543	3.19286	2.43776	2.54167	2.5419	4.56742
ACA1_034610	244.858	161.035	158.864	174.43	132.659	59.4429	67.0801	211.345
ACA1_034720	8.89117	7.48578	9.6553	7.99701	5.57289	4.31986	2.96863	3.30152
ACA1_034930	0.151588	0.239867	0.271115	0.406293	0.290614	0.300741	0.290786	0.339923
ACA1_035040	0.260073	0.232393	0.282463	0.24602	0.26996	0.338196	0.171676	0.214781
ACA1_035240	0.861413	0.702185	0.749719	1.04945	0.866663	0.384706	0.180263	0.229048
ACA1_035250	0.566385	0.71698	1.1396	0.872877	0.832883	0.782554	0.794484	0.683351
ACA1_035260	80.5282	74.3838	77.3172	72.5502	72.455	52.0613	33.3168	26.2782
ACA1_035270	0	0.0291453	0.0678219	0.0246835	0.0160506	0.0522025	0.326823	0.116725
ACA1_035280	2.80161	2.52127	2.03922	2.36276	2.29029	1.59064	1.97726	1.8097
ACA1_035290	0.883803	0.992323	0.858659	0.778615	0.837806	0.673045	0.663403	0.647378
ACA1_035300	35.3372	32.5993	35.3795	36.8328	30.0074	6.60712	2.94463	3.57107
ACA1_035310	18.6205	17.464	18.3799	20.7657	17.4623	15.712	7.63431	6.81816
ACA1_035320	0	0.012733	0.0126986	0.0323513	0.0210366	0.0228063	0.0578849	0.0588402
ACA1_035330	4.81831	5.01673	4.85053	5.81859	6.95373	17.5294	8.45764	6.42828
ACA1_035340	187.779	167.166	169.98	190.793	167.245	146.243	94.589	274.958
ACA1_035350	10.8786	10.7706	10.6435	10.2941	8.86342	8.04665	5.42139	6.08617
ACA1_035360	334.724	315.021	303.858	315.086	369.483	216.148	92.1885	37.3959
ACA1_035370	22.6905	20.6917	21.6437	21.7136	18.5866	18.1971	11.2201	18.4845
ACA1_035380	14.6788	13.507	12.9201	14.7762	14.4505	11.8766	10.148	12.9935
ACA1_035390	2.73997	4.31394	3.74017	4.05743	4.77235	2.41218	1.05941	1.33735
ACA1_035400	4.51298	4.46138	3.87664	4.65379	3.93352	4.82615	4.04829	5.30718
ACA1_035410	3.14546	4.6823	4.19165	7.96222	1.5837	0.858463	0.636902	1.15853
ACA1_035420	19.0276	17.777	19.5073	18.3315	14.4357	14.09	6.88424	6.94715
ACA1_035430	1.41905	1.79636	1.40142	1.53363	1.63948	1.19358	0.908835	1.98156
ACA1_035440	3.94684	3.81978	3.58324	3.01218	3.37274	2.9983	2.08709	3.51352
ACA1_035450	18.6279	22.0717	20.8832	19.4916	29.8034	25.1304	13.1212	26.8935
ACA1_035460	15.8313	16.6621	15.9088	17.6229	16.5707	11.7759	6.84164	6.4578
ACA1_035470	29.8012	30.078	32.6825	32.1093	29.4513	21.18	14.1976	10.2017
ACA1_035480	14.2145	15.3944	15.6233	15.9668	15.7419	12.997	7.21415	10.5924
ACA1_035490	11.3536	12.9886	12.1069	10.882	10.4221	9.29937	11.0904	10.7039
ACA1_035500	0.0384011	0	0	0	0	0	0	0
ACA1_035510	4.68075	5.35943	5.21199	5.58526	6.26275	4.87131	1.75358	0.944652
ACA1_035520	60.681	51.1127	53.3012	50.0338	48.1782	59.424	26.6551	27.403
ACA1_035530	17.1782	17.546	17.4831	16.1953	16.665	11.2694	6.04385	4.31481
ACA1_035540	0	0	0.00368469	0	0.0274684	0.00992636	0.0134369	0.00682934
ACA1_035550	4.02308	3.76796	3.75778	3.7157	2.3451	2.12635	1.7364	3.00536
ACA1_035560	39.7888	40.998	40.8441	38.3111	32.6345	24.4193	15.5119	24.3813
ACA1_035570	8.44106	7.58045	7.92034	6.74641	7.58199	6.60893	4.7822	9.55155
ACA1_035580	6.49941	5.44563	4.99708	6.04468	5.70956	6.1033	4.32132	4.25863
ACA1_035590	5.50075	4.54508	4.49815	5.01632	3.76888	4.13778	3.40069	3.96517
ACA1_035600	0.509184	0.845998	0.557452	0.72928	0.68637	0.689992	0.384594	0.467734
ACA1_035610	0.0824653	0.139189	0.0954338	0.139983	0.107793	0.124652	0.0790949	0.152761
ACA1_035620	0.451656	0.0225689	0.0225079	0	0.0372868	0.0202117	0.0205198	0.375453
ACA1_035630	11.7627	10.7322	11.9286	11.7765	10.3688	8.97053	6.91531	8.28008
ACA1_035640	6.8069	8.50686	9.27307	11.3188	2.7782	1.33863	1.21913	2.03157
ACA1_035650	44.5859	38.4304	41.572	38.1856	31.7665	27.8091	18.2273	24.2679
ACA1_035660	3.90991	4.66125	4.02813	4.22454	3.74596	3.64553	3.10662	3.96686
ACA1_035770	0	0	0	0	0	0	0	0
ACA1_035780	0.00730653	0.0277477	0.0484273	0.0528747	0.0401125	0.0124248	0.0126142	0.0320561
ACA1_035790	0.0418001	0.0132286	0	0.0448137	0.032783	0.0473877	0.0601376	0.550172
ACA1_035890	2.03343	2.41321	1.92535	2.04378	0.697715	1.40476	1.42617	2.00729
ACA1_036000	2.50523	2.50184	2.0558	2.09645	1.60823	1.15971	0.9291	1.08284
ACA1_036010	4.44156	3.83977	4.70126	4.38432	3.73831	3.54619	2.86773	2.50315
ACA1_036020	11.7684	16.3792	19.1705	18.1451	6.84783	6.8142	5.38882	9.28998
ACA1_036030	13.0271	14.7234	14.1299	12.4901	12.6766	8.42067	5.00405	4.9231
ACA1_036040	200.679	184.241	183.593	185.03	207.194	195.806	132.835	131.464
ACA1_036050	12.8906	13.6191	11.3496	10.681	11.1578	7.31802	3.22288	9.48336
ACA1_036060	3.46413	3.55467	4.17456	4.30472	3.23826	2.85614	2.29558	3.96075
ACA1_036170	4.55622	3.91566	4.5911	4.66063	5.02672	4.96386	2.54984	3.31326
ACA1_036180	0.404062	0.446561	0.460299	0.370583	0.240149	0.311347	0.566789	1.20492
ACA1_036200	13.3852	17.0642	15.3849	14.3409	8.65789	11.7621	8.27859	10.4736
ACA1_036210	1.69371	1.31375	1.27876	1.46868	1.27625	1.15772	1.15625	1.67073
ACA1_036220	22.4659	19.3408	19.4805	20.3731	19.5802	12.8111	6.76564	9.30808
ACA1_036230	3.96362	3.87474	3.72115	3.65968	3.08224	2.01348	1.20331	2.78529
ACA1_036240	37.2123	67.1693	63.0581	58.9469	21.0585	24.4405	14.2338	8.48084
ACA1_036260	15.3964	14.9546	16.8637	16.1109	17.0109	20.7531	6.40445	3.44419
ACA1_036270	18.0777	15.7803	19.8047	17.539	14.4123	14.7355	8.86648	14.0272
ACA1_036280	676.745	553.311	637.342	610.751	577.267	412.052	254.182	122.049
ACA1_036290	1.22903	1.55581	1.2399	1.28822	1.10734	0.81484	1.06723	0.879431
ACA1_036300	3.5585	3.3785	3.62207	3.05204	2.67457	1.38675	1.79186	1.32704
ACA1_036310	7.49827	6.30452	6.58832	7.30651	6.05517	6.4835	7.95366	12.9916
ACA1_036320	9.58668	9.38543	9.52511	9.29009	6.24925	9.14619	10.8117	18.3534
ACA1_036330	9.15137	8.63948	8.60636	7.86854	7.56563	6.65376	4.65338	5.52684
ACA1_036340	26.4566	30.0619	30.6615	30.0653	29.4905	17.667	14.2977	24.6833
ACA1_036350	1.0497	1.70386	1.69926	2.36873	2.3901	0.777347	0.409213	0.831934
ACA1_036360	7.37676	7.21973	7.19348	6.66357	8.20673	5.93342	2.4992	1.23589
ACA1_036370	0.23868	0.191199	0.233056	0.191916	0.210591	0.114153	0.0579467	0.0261791
ACA1_036380	0	0	0.017085	0	0	0.0306841	0	0
ACA1_036400	1046.23	859.938	854.079	875.743	927.345	670.707	378.459	238.272
ACA1_036420	606.304	585.034	606.871	578.83	487.863	388.788	293.281	121.657
ACA1_036440	2.60518	2.13224	2.34763	2.55704	1.91637	1.28321	1.13217	1.0405
ACA1_036450	0.24824	0.2853	0.272158	0.262635	0.22543	0.133306	0.18045	0.355393
ACA1_036460	0.0174367	0.0441459	0.0495299	0.0467346	0.0136753	0.0148257	0.0100344	0.0612004
ACA1_036470	2.15865	1.46878	1.39668	1.76464	1.58012	1.19301	2.57768	5.17731
ACA1_036480	0.207418	0.219648	0.256823	0.3079	0.319091	0.206882	0.151501	0.199502
ACA1_036490	11.066	9.75001	11.9862	11.7571	10.2629	13.0854	8.39822	8.93621
ACA1_036500	2.16424	2.2273	2.87828	1.67378	1.17909	2.40203	1.66855	1.04375
ACA1_036510	2.97731	4.97412	3.05945	2.8208	1.91872	2.43335	1.29499	1.55939
ACA1_036520	59.6453	57.7416	57.5855	51.7633	47.8252	42.2213	27.0175	20.5798
ACA1_036530	9.20903	11.4033	12.0943	12.0099	9.6784	5.02733	2.2052	2.83815
ACA1_036540	0	0	0	0	0	0	0	0
ACA1_036550	0	0	0	0	0	0	0	0
ACA1_036560	11.2535	12.8098	11.6164	12.0128	10.8743	7.70291	4.38042	2.84188
ACA1_036570	0	0	0	0	0	0	0	0
ACA1_036580	0	0	0	0	0	0	0	0
ACA1_036590	0	0.0290946	0	0.0123203	0.024034	0.0130279	0	0
ACA1_036610	2.60208	2.70297	2.49277	2.26457	1.80067	1.70488	1.84978	2.51156
ACA1_036620	17.1231	16.8656	17.7306	15.8087	13.8064	12.6511	8.00152	10.0322
ACA1_036630	27.9597	36.0574	40.5928	23.4183	16.0807	19.4145	16.0902	14.1068
ACA1_036640	8.62515	9.25696	7.96382	11.6736	8.19305	5.01052	3.09838	5.78195
ACA1_036650	2.53083	2.47869	2.3837	2.02426	1.88041	0.940019	0.6324	0.689589
ACA1_036660	3.71501	4.25353	3.68914	3.81284	3.75058	2.93614	1.8598	2.19086
ACA1_036670	9.94255	11.6708	9.75643	10.1167	9.35728	10.667	7.86476	11.3574
ACA1_036870	0.921024	1.13676	1.2645	1.33302	1.80585	1.56621	0.755291	0.525307
ACA1_036880	29.6209	31.4973	30.7266	32.4974	31.078	22.1631	10.1709	16.8655
ACA1_036890	2.54191	2.41888	2.27402	2.67819	2.70851	2.18115	1.35184	1.44594
ACA1_036900	39.7012	48.6	50.3774	48.236	60.7834	44.5406	18.1534	9.73888
ACA1_036910	15.8531	15.2602	13.6207	15.5207	17.1245	11.1391	9.09144	19.8998
ACA1_036920	24.2893	34.781	30.1827	27.0494	24.4658	15.1079	11.4109	8.12729
ACA1_036930	10.5549	12.2978	11.1636	10.5174	9.11865	5.73064	6.47664	27.992
ACA1_036940	18.7377	14.3987	16.4577	14.2985	10.2015	16.4353	14.0972	17.5478
ACA1_036950	14.5955	10.1481	10.8407	10.9233	10.7443	14.6598	11.385	16.7103
ACA1_036960	24.3878	26.8109	25.8142	23.1917	22.6209	20.4189	19.7343	21.4461
ACA1_036970	1.39798	1.70586	1.55804	1.68427	1.77942	1.44975	0.680535	0.631438
ACA1_036980	6.08357	6.30309	6.09485	6.17035	5.62251	2.08191	1.96112	5.82541
ACA1_036990	215.681	214.689	220.056	211.613	216.494	150.34	93.6552	173.425
ACA1_037000	9.29766	9.27294	8.65025	7.99	11.1442	11.1391	6.04213	10.9062
ACA1_037010	75.9942	67.1182	72.8518	72.2196	95.9423	75.5201	27.0057	18.9812
ACA1_037020	96.2899	91.9304	104.183	84.6403	100.811	84.0245	35.8954	20.0202
ACA1_037030	2.56631	2.98971	2.57078	2.91083	2.56693	2.0239	1.50896	1.76231
ACA1_037040	0.46887	0.62726	0.615475	0.65119	0.459656	0.335236	0.257559	0.205708
ACA1_037050	1.20997	1.62036	1.48333	1.3723	0.859052	0.823025	0.758611	0.581142
ACA1_037060	2.16042	2.63003	2.54452	2.54215	2.50909	2.34894	1.34508	0.951148
ACA1_037070	71.2321	77.2078	71.3966	77.2215	83.8285	63.4034	33.4619	46.9276
ACA1_037080	232.406	198.799	196.566	184.28	181.188	172.686	151.213	299.788
ACA1_037090	17.3764	16.2667	16.6139	16.6295	13.5708	17.192	13.4472	13.1573
ACA1_037100	8.1618	9.17792	9.61592	9.54456	6.8879	6.3789	4.62103	9.33333
ACA1_037110	29.0821	26.058	25.4659	22.588	24.6181	27.3698	25.8919	41.9038
ACA1_037120	17.4071	18.3609	16.2278	16.4276	18.1699	10.3132	7.58252	8.36698
ACA1_037130	21.2297	18.8889	18.2061	19.3625	21.1217	19.1337	13.5088	27.357
ACA1_037140	1.55908	1.8672	1.69813	1.88452	1.63034	1.7415	1.31944	2.19065
ACA1_037150	1.725	1.69978	1.59001	1.82835	1.66548	1.48891	0.817848	1.04922
ACA1_037160	36.9354	42.9762	43.6441	37.426	30.7782	21.4199	15.4435	20.1238
ACA1_037170	21.1536	19.2435	21.7047	19.4019	15.8333	14.9769	13.2612	8.2574
ACA1_037180	1.81157	1.94497	1.73132	1.78336	2.05814	2.1593	1.00842	1.2479
ACA1_037190	21.2272	23.8993	23.1425	23.2306	25.7531	22.4321	12.3609	10.9058
ACA1_037200	7.82992	7.25451	7.54069	7.11893	7.93292	6.73514	3.97645	4.61952
ACA1_037210	3.7252	3.59174	3.94754	4.23691	4.43537	3.512	1.99937	3.03161
ACA1_037220	0.663033	0.64698	1.37766	0.666407	0.910006	0.782982	0.508748	0.484823
ACA1_037430	3.20783	3.01939	3.17658	3.33317	3.89991	5.18142	3.1975	2.75023
ACA1_037440	3.49109	3.77648	3.89791	3.27908	3.25288	4.67576	3.75363	2.34492
ACA1_037450	10.2575	11.3566	9.37739	12.0226	12.8615	12.5764	10.3255	9.057
ACA1_037460	105.01	104.678	93.8762	98.0395	105.61	90.9731	54.2998	41.3251
ACA1_037470	9.62545	8.84155	9.97968	9.85825	7.93593	5.78001	3.6559	3.49453
ACA1_037480	10.6181	11.5398	11.4696	11.1741	12.2439	10.8827	5.8855	5.52521
ACA1_037490	5.45593	5.68485	5.55759	5.75689	4.24808	3.96905	2.83939	3.05044
ACA1_037500	2.37269	3.59755	2.78308	3.41698	2.86071	4.15523	2.93466	4.31927
ACA1_037700	192.792	170.301	177.673	161.589	155.475	150.198	107.812	142.876
ACA1_037720	1.57483	1.4431	1.4392	1.62537	1.50548	1.37898	1.19034	1.5056
ACA1_037730	4.18998	5.34796	4.67667	5.44402	4.0478	4.74221	1.67669	0.511309
ACA1_037740	24.8121	31.4491	30.3892	30.6732	34.4876	23.2532	12.8553	12.6487
ACA1_037750	1.10566	1.14373	1.25002	1.18095	1.60486	0.799778	0.683764	0.78193
ACA1_037760	10.9835	10.3416	10.5074	8.97782	9.43455	5.97451	4.92707	5.96616
ACA1_037770	4.18979	3.59112	3.9671	4.38658	3.94772	2.64705	1.43161	1.27652
ACA1_037780	15.784	15.9038	18.0192	14.1078	12.7719	11.4676	10.5095	10.1223
ACA1_037790	21.9495	27.5101	24.2973	27.4498	22.1261	23.8705	12.1831	8.9799
ACA1_037800	78.1179	70.0892	70.9348	72.1667	67.3285	66.1214	45.8987	86.6668
ACA1_037810	0.912583	0.948159	1.23906	1.17682	0.864266	1.43474	0.995844	2.67423
ACA1_037820	5.96272	1.26542	1.5609	1.97419	0.990305	1.01397	1.93774	4.61653
ACA1_037830	2.79654	1.34463	1.341	1.43796	1.22371	1.08173	1.48156	3.87562
ACA1_037840	1.5013	1.01532	1.2852	1.53788	1.04034	0.542071	0.452694	0.469188
ACA1_037850	0.897547	0.678407	0.64357	0.455437	0.307541	1.08915	1.52699	1.05518
ACA1_037860	21.0548	21.8461	24.2019	24.4943	16.1128	18.3838	15.2884	25.6359
ACA1_037870	10.3161	11.2782	10.7515	10.2244	9.23002	7.61431	5.34936	6.02659
ACA1_037880	0.256719	0.208914	0.434061	0.516051	0.186958	0.0467735	0.174117	1.67337
ACA1_037900	6.40355	5.26825	5.78967	5.38119	3.81383	6.66253	2.10924	4.23529
ACA1_037910	4.50392	3.75903	3.88802	3.63885	3.13232	2.81515	1.7723	2.76111
ACA1_037920	9.72407	9.31043	7.44187	6.87462	8.13535	4.30038	3.12996	4.60069
ACA1_037930	36.9816	37.5991	34.3017	33.1841	33.5818	27.2573	16.9556	18.0368
ACA1_037940	3.36114	2.78308	2.58773	2.61399	2.98179	2.17382	1.87401	2.75588
ACA1_038050	4.38556	3.66293	4.22382	4.15643	4.14868	3.76729	2.3937	2.27452
ACA1_038070	1.01233	0.996721	0.656768	0.70847	0.882168	0.478189	0.744401	0.608639
ACA1_038080	25.9065	22.9796	23.876	23.5316	21.6893	14.7891	12.7902	20.4305
ACA1_038090	4.90375	5.5446	5.62616	5.30698	4.83465	3.2788	2.07249	1.80574
ACA1_038110	9.77707	10.8129	12.535	11.7497	9.92689	6.31339	5.15508	6.21399
ACA1_038120	4.15343	4.05874	4.46982	4.72438	3.89305	4.44449	4.61718	4.53338
ACA1_038130	108.011	93.0697	88.0825	95.4102	108.757	100.365	64.7551	47.3284
ACA1_038140	4.98857	6.65795	5.10069	5.29269	6.18739	4.07894	3.63208	3.53819
ACA1_038150	24.7018	26.4606	25.4094	25.1655	21.4017	20.7829	16.6342	19.5188
ACA1_038160	107.016	93.4396	87.2967	95.0408	90.1248	91.5848	83.87	95.5583
ACA1_038170	62.9517	61.9548	59.0428	62.032	69.0155	73.6206	43.5626	39.7164
ACA1_038180	48.8214	41.312	44.9759	38.3541	37.7423	26.9321	15.984	19.7466
ACA1_038190	5.28218	5.4763	4.79366	4.41109	4.62213	3.95812	3.35548	3.67218
ACA1_038200	1.23095	1.35239	1.36433	1.3837	1.17528	1.49118	1.07324	1.12708
ACA1_038210	6.51892	5.52757	5.9596	6.59729	6.99905	10.9326	5.93771	7.16001
ACA1_038220	8.53142	9.16692	9.17439	10.1734	6.93141	12.4373	8.27584	7.20211
ACA1_038230	16.6144	15.0442	16.3451	16.9856	16.5821	16.1344	11.0881	11.7831
ACA1_038240	49.3398	52.5983	57.1787	50.7394	38.9932	20.1839	13.107	17.3397
ACA1_038250	5.61181	6.07649	5.40137	5.51917	4.61947	3.98279	3.32289	3.49981
ACA1_038260	5.60136	5.25168	5.7888	5.52452	3.99117	2.36644	2.02052	3.16766
ACA1_038270	21.5014	20.3906	19.2992	24.0946	20.7355	20.5565	9.74208	7.46983
ACA1_038280	50.2706	52.6628	55.8235	47.1696	46.8618	44.2405	39.7124	34.9127
ACA1_038290	0.0318068	0.0301978	0.105407	0.0639372	0.0374181	0.0270439	0.0411842	0.0418639
ACA1_038300	4.52611	4.02926	3.85806	4.43797	4.70937	4.84642	2.89372	3.19899
ACA1_038310	0.670562	0.620213	0.618536	0.727023	0.770201	0.514973	0.328632	0.364424
ACA1_038320	1.53653	1.84377	1.58957	1.8761	1.9136	1.63305	1.05617	0.717817
ACA1_038330	186.313	197.039	189.286	193.648	181.805	110.76	57.9246	54.866
ACA1_038340	0.940882	1.03381	1.05103	1.02005	0.762788	0.782012	1.30497	1.01112
ACA1_038350	10.8141	10.2671	12.6229	10.6624	7.95294	5.72788	5.3561	4.57338
ACA1_038360	63.3295	54.3104	52.4085	53.2706	53.2236	33.4933	19.4283	14.4095
ACA1_038370	11.1632	9.92271	9.53425	8.69681	9.58563	11.1448	6.90873	7.4036
ACA1_038380	2.91708	2.74906	2.72802	3.13702	2.91329	2.9751	2.22037	2.04897
ACA1_038390	13.2931	10.9261	11.1189	11.7462	10.4624	8.62669	6.08208	8.65544
ACA1_038400	36.4856	36.5326	39.5225	31.4742	30.3678	26.2969	21.1183	19.9297
ACA1_038410	1.95098	1.9405	2.02322	2.24104	2.40447	2.29077	1.36334	1.8342
ACA1_038420	53.2165	58.444	51.5794	49.0847	54.0164	49.289	24.3766	18.4002
ACA1_038430	16.1017	17.6353	16.8332	16.4083	23.9092	19.524	5.4936	3.50946
ACA1_038440	0.537358	0.484667	0.508797	0.46808	0.358223	0.51781	0.402009	0.42436
ACA1_038450	6.79129	5.41544	5.11389	5.13104	4.97678	4.01627	3.81592	5.55245
ACA1_038460	1934.05	1545.42	1722.53	1593.21	1739.05	903.741	432.086	219.692
ACA1_038470	5.39777	4.28904	4.2897	5.1208	4.31457	3.22474	1.63136	1.24939
ACA1_038480	5.52597	4.79392	5.10533	4.69478	3.91336	4.26789	3.24007	3.73792
ACA1_038490	22.3299	24.7455	26.395	23.8263	27.3837	19.3216	6.25899	4.61617
ACA1_038500	4.35559	6.14514	4.44664	5.30222	4.67553	5.76193	3.08767	4.95348
ACA1_038510	3.70329	4.93566	4.2697	3.86069	4.23293	2.79116	2.55134	3.45452
ACA1_038520	2.81536	2.9083	2.62381	2.65528	2.56214	3.15406	2.13221	2.54029
ACA1_038530	1.89898	2.22457	2.04456	2.10567	1.93373	1.79691	1.40128	1.38409
ACA1_038540	26.1911	24.9851	24.5111	23.5481	22.1266	23.8359	16.5858	16.0276
ACA1_038550	52.6101	46.4266	48.6798	45.661	49.5315	33.4062	28.8218	70.3088
ACA1_038560	1.38798	1.53302	1.32991	1.27165	1.1406	1.0861	0.754198	0.897654
ACA1_038570	4.61535	3.46741	4.76905	4.24353	4.564	6.36407	2.66758	1.88404
ACA1_038580	0.160675	0.08717	0.0217336	0.0184563	0.108012	0.0390328	0.0396278	0.0604228
ACA1_038980	0.444065	0.437217	0.472372	0.520161	0.520257	0.293664	0.23662	0.346356
ACA1_039190	13.9239	15.4494	14.7723	15.2425	11.2492	11.1257	7.09576	12.8801
ACA1_039200	3.0806	2.85929	3.58078	4.71373	3.1643	3.08842	1.32961	1.31121
ACA1_039210	0.114169	0.149686	0.118396	0.214199	0.136442	0.120185	0.0563156	0.205128
ACA1_039320	1.15006	1.09189	0.903683	1.15496	1.1415	0.981905	0.564346	1.08451
ACA1_039330	70.8661	73.6301	66.3274	74.161	71.1843	50.339	35.1972	43.9355
ACA1_039340	2.26454	2.67695	2.4595	2.3564	2.17651	1.12003	0.907125	2.68837
ACA1_039450	19.0281	21.605	15.5165	18.9844	18.0907	21.1974	18.3026	39.5263
ACA1_039460	10.2663	16.1999	13.7302	12.1605	14.4287	10.0905	6.23567	4.40266
ACA1_039470	0.0513021	0.0608838	0.085007	0.0360942	0.050294	0.0654298	0.0442848	0.0337618
ACA1_039480	0	0.101447	0.0252932	0.0644376	0	0.0227129	0.115296	0.257837
ACA1_039490	35.1703	36.4649	30.3053	36.0296	34.4503	29.3407	18.8001	12.2022
ACA1_039500	17.999	18.2167	18.3661	20.2334	18.8582	13.3425	7.51209	5.79606
ACA1_039510	12.103	14.8388	13.6857	14.7258	13.6805	11.4998	6.20084	2.67407
ACA1_039520	5.5279	3.90075	4.66824	4.41479	3.57379	3.52509	3.12745	3.14629
ACA1_039620	8.73353	10.1686	9.9735	7.78156	6.34815	4.76651	4.99199	5.41095
ACA1_039630	52.6137	54.714	48.9401	52.8365	49.8574	55.6269	41.7219	72.5996
ACA1_039640	62.7326	63.2561	58.9302	59.2874	46.437	34.9986	21.7141	31.1292
ACA1_039650	0.100099	0.0135765	0.0541593	0.114981	0.0336453	0.0243171	0	0.138024
ACA1_039660	34.5309	44.1692	48.2385	45.1241	37.6336	25.7852	15.464	27.7171
ACA1_039770	0.0766518	0	0	0	0	0	0	0.201777
ACA1_039970	0	0.00876773	0.00874403	0.00742549	0	0.00785199	0.0159434	0.0162065
ACA1_039980	0.367791	0.486368	0.335806	0.242921	0.45328	0.323885	0.317484	0.380353
ACA1_040190	6.50439	6.75952	7.65673	5.44202	4.43488	5.18162	3.76842	3.44498
ACA1_040200	4.31965	6.0378	3.21903	3.69843	2.54086	1.8024	3.41806	2.94804
ACA1_040210	0.751239	0.694469	0.879779	0.810698	0.728724	0.739599	0.460764	0.537756
ACA1_040420	0.0556543	0.0132098	0.0131741	0.022375	0.109121	0.0236602	0.0120104	0.036626
ACA1_040430	26.8413	32.8824	21.2559	30.019	23.0007	38.2786	55.9104	80.0241
ACA1_040440	5.36836	6.63533	6.76453	6.00627	6.09346	4.99544	2.76255	2.52246
ACA1_040450	7.09857	7.48565	7.56144	5.97276	7.65498	4.33269	2.71365	3.09212
ACA1_040460	175.011	155.48	159.425	174.072	143.791	140.176	98.2926	150.776
ACA1_040470	32.0185	33.6655	36.7769	36.1138	34.4681	27.8538	16.9199	19.6708
ACA1_040480	56.2505	63.1814	66.6409	66.1927	65.1647	32.0401	23.5454	18.8876
ACA1_040500	30.9817	35.1076	31.7402	31.0724	29.8177	28.9624	23.0055	28.3911
ACA1_040510	2.59225	2.5902	2.72051	2.98077	2.38847	1.7725	1.11883	3.19717
ACA1_040520	12.6059	13.3769	13.9435	13.7784	12.1271	11.6129	8.34742	16.2917
ACA1_040530	22.1879	25.6823	26.3196	21.1323	17.2064	16.5577	14.7796	26.5343
ACA1_040640	2.51271	3.22543	2.91325	2.74196	3.86089	2.73595	1.73742	2.44104
ACA1_040650	13.0592	15.8301	14.8833	17.9304	18.425	11.4226	3.97348	3.38085
ACA1_040660	9.28479	11.4387	10.3821	10.5408	9.37974	9.32296	5.20961	7.72032
ACA1_040670	10.7449	10.9559	10.836	9.93047	9.43671	8.20337	5.06291	6.16461
ACA1_040680	1.03685	1.63129	1.62688	1.45302	1.13845	0.755645	0.35801	0.935791
ACA1_040690	1.08976	1.74803	1.18162	1.11651	0.792644	0.91163	0.978631	1.10274
ACA1_040700	10.122	11.5614	11.0161	9.94742	11.2233	8.14463	7.29796	12.727
ACA1_040710	35.5683	41.2757	41.3935	35.2756	36.3246	34.3244	25.6082	38.4761
ACA1_040720	43.3524	49.8257	51.9208	46.9408	52.2934	46.7765	30.5885	38.237
ACA1_040730	18.1427	20.0014	21.3856	18.8115	17.3686	13.8447	13.2102	16.4925
ACA1_040740	3.34953	3.28699	3.30476	3.62119	3.06847	2.60863	1.91948	4.00111
ACA1_040750	7.40856	7.47913	8.44964	7.80407	7.87609	3.47681	7.29841	21.0641
ACA1_040760	53.0755	54.0582	52.5954	51.0627	57.6221	58.6595	36.1457	26.6415
ACA1_040770	15.0332	11.1296	13.5631	13.385	9.25957	10.6649	6.88291	7.4384
ACA1_040780	0.184162	0.205702	0.215403	0.243896	0.271877	0.073687	0.0280539	0.15209
ACA1_040790	1.07966	1.31169	1.22425	1.41169	1.15818	0.917989	0.696863	1.33322
ACA1_040800	78.2623	82.2065	77.6916	79.0639	75.0776	54.5361	33.3616	62.3463
ACA1_040810	23.3411	20.5277	18.9346	22.3146	25.9152	32.1986	16.955	10.7588
ACA1_040820	12.1203	10.377	10.0269	9.83257	9.72392	10.4893	9.90193	18.7606
ACA1_040830	11.1654	9.82947	9.61368	10.6884	11.1533	12.3602	8.38612	9.62757
ACA1_040840	25.6715	30.2623	30.5081	28.0467	25.1483	26.9698	17.2276	19.0716
ACA1_040850	40.4619	37.6022	38.9033	40.1077	38.9926	37.4538	22.6318	26.4162
ACA1_040860	4.36704	5.6734	4.3839	4.13327	4.86856	2.0604	1.49542	1.03602
ACA1_040870	6.96023	6.96322	7.27883	17.391	7.33267	10.4757	5.30873	7.01889
ACA1_040880	12.1745	12.7122	13.2178	11.9823	13.0875	26.4583	11.237	4.72126
ACA1_040890	0.240533	0.396635	0.347616	0.356273	0.268074	0.430556	0.262272	0.122192
ACA1_041000	0.0162917	0.0077338	0.0077129	0	0	0	0.00703163	0
ACA1_041110	0	0	0	0	0	0	0	0
ACA1_041220	0	0.0619391	0	0	0	0	0	0
ACA1_041430	0.618417	0.848084	0.894588	0.552502	0.296396	0.408965	0.148286	0.13566
ACA1_041640	0	0	0	0	0	0.0223469	0	0
ACA1_041740	0.0428058	0.0609607	0.0810613	0.0458919	0.0671434	0.0606597	0.0431091	0.0500807
ACA1_041750	4.25302	8.24401	5.81673	15.3413	9.35808	8.28701	3.97722	5.18315
ACA1_041760	1.41625	2.33906	1.87178	1.77932	1.73552	1.70591	1.71918	1.70872
ACA1_041770	3.75976	4.23219	3.91166	3.61144	4.24648	3.6466	3.10945	5.75852
ACA1_041780	4.44187	4.62909	5.45773	5.36567	4.47205	3.32	1.44455	1.16021
ACA1_041790	56.4086	62.4346	68.2225	65.9946	94.631	46.9632	14.2639	9.23689
ACA1_041900	37.8698	32.9371	35.6421	37.1728	38.6611	22.6455	19.2678	24.6648
ACA1_041910	0.113695	0.0385513	0.053826	0.0587692	0.0764302	0.0966696	0.0771126	0.349171
ACA1_041920	9.72651	7.94785	8.74027	8.31272	10.1609	5.30703	1.88511	2.33072
ACA1_041930	6.42971	6.95977	6.88242	6.63997	7.51555	3.3267	1.2427	0.728479
ACA1_041940	14.0579	15.16	15.287	15.0126	18.179	7.64018	3.2432	2.20698
ACA1_041950	3.90978	4.83212	4.50732	4.80937	5.31502	2.02958	1.38552	1.19171
ACA1_041960	13.6759	15.0097	12.88	15.1457	14.7729	13.5505	8.02759	6.38406
ACA1_041970	5.2615	6.08129	6.20926	6.86709	5.20296	4.34395	3.35699	11.7092
ACA1_041980	4.14828	3.12676	3.51249	3.78981	2.50711	1.85204	1.19362	1.06329
ACA1_041990	3.07615	2.3683	2.88088	3.48081	4.74177	12.9111	5.54734	3.40591
ACA1_042000	14.8235	14.0432	13.6094	15.7457	14.7024	13.506	10.9084	8.2952
ACA1_042010	2.03859	2.07241	2.26712	2.29639	2.05132	1.23867	0.900625	1.37112
ACA1_042020	2.28491	2.94503	2.67483	2.83936	2.12869	2.17824	1.9126	1.77406
ACA1_042030	2.95077	3.16238	3.07806	3.05627	2.54173	2.12619	1.99455	2.84372
ACA1_042040	7.33038	7.61097	7.28268	7.69433	8.04303	7.98276	6.51473	5.73506
ACA1_042070	6.65883	6.55255	6.64375	7.37869	5.904	5.30309	5.36187	5.41672
ACA1_042080	0.0107106	0.0101688	0.0304239	0.0516723	0.00840007	0.0273201	0.00924553	0.0563887
ACA1_042090	1.12387	0.598571	0.778635	1.05796	1.56937	3.84561	1.23042	1.05831
ACA1_042210	10.8853	10.0828	11.4203	10.8074	9.17516	11.9093	10.5261	20.678
ACA1_042220	0.315365	0.108877	0.122156	0.126788	0.101182	0.121882	0.173236	0.21383
ACA1_042230	0.0199035	0.0377934	0	0.0160038	0.0156099	0	0.017181	0.628725
ACA1_042240	14.5709	13.2531	13.8986	15.2453	13.0924	13.0619	11.7083	12.2487
ACA1_042250	155.554	201.756	214.183	196.248	216.907	175.387	59.8452	36.2095
ACA1_042260	0	0.0712854	0	0.0201242	0	0.0851201	0.0648133	0.153727
ACA1_042270	3.72555	3.5531	3.51157	3.5649	3.94651	5.04533	2.22643	7.37381
ACA1_042280	8.50587	8.74204	8.30139	8.24482	7.26467	5.27784	2.78014	4.40811
ACA1_042300	0.0225423	0.021402	0.0142295	0.0362513	0.0117863	0.00638891	0	0.0461535
ACA1_042310	5.40711	4.83834	5.01764	4.68445	4.22443	2.75704	2.42324	4.03505
ACA1_042320	31.4909	31.4893	29.24	28.7515	30.1949	26.7753	15.6086	17.2478
ACA1_042330	0.996922	1.2076	1.07413	1.10565	1.07843	1.34453	0.771536	0.874763
ACA1_042340	0.200446	0.395252	0.116795	0.136377	0.181391	0.0655501	0.0133099	0.0135295
ACA1_042450	0.441979	0.46804	0.354105	0.369052	0.3733	0.216805	0.205436	0.447486
ACA1_042560	0.162997	0.395478	0.325816	0.160186	0.255671	0.153988	0.125068	0.206591
ACA1_042670	8.86676	7.75094	7.01331	8.52063	6.40279	7.17125	5.97381	5.69287
ACA1_042680	26.7558	24.7756	22.2452	24.1989	24.456	25.0275	18.3696	25.3514
ACA1_042690	12.1676	10.3723	9.11868	9.49221	9.33978	8.84878	5.40808	11.767
ACA1_042800	0.382031	0.399907	0.306076	0.378068	0.437905	0.341482	0.253674	0.206288
ACA1_042810	0.0138089	0.0131103	0	0	0.03249	0.0117411	0.01192	0.0363503
ACA1_042820	2.7345	2.34695	2.69273	2.81438	2.60785	1.97162	1.17079	2.07311
ACA1_042830	1.13668	0.930327	1.11338	1.29216	0.860732	0.966466	0.507517	0.72225
ACA1_042840	0.402831	0.462271	0.457705	0.461917	0.36813	0.363358	0.320517	0.473342
ACA1_042850	57.9963	69.1696	70.4009	64.7951	57.3735	52.0625	35.7891	43.6873
ACA1_042860	7.70072	6.96303	5.82088	6.93773	8.52637	9.72049	5.84672	17.4511
ACA1_042870	18.6016	15.9049	17.7579	16.7606	17.0432	13.3785	7.31074	9.82212
ACA1_042880	0	0	0	0	0	0	0.00782402	0.055672
ACA1_042990	0.327175	0.262836	0.119148	0.252954	0.315811	0.395874	0.282423	0.1325
ACA1_043100	2.60634	2.31872	2.665	2.42551	2.25197	1.92094	1.04048	1.38436
ACA1_043110	5.74616	6.14983	5.73752	6.38444	6.39117	9.7714	5.63657	3.80445
ACA1_043120	9.49077	9.69993	8.96957	10.3791	8.83211	7.16626	5.42606	5.98172
ACA1_043130	3.12136	2.88337	3.63441	2.54371	2.74575	2.25944	1.85696	2.1837
ACA1_043140	10.425	11.5586	10.4609	10.1552	12.593	14.0192	7.67501	8.28534
ACA1_043150	10.4036	9.00278	10.1072	8.73121	7.83635	8.13621	5.66898	5.07788
ACA1_043160	4.38889	3.72919	4.0334	3.9145	3.80368	3.6376	2.41959	3.91582
ACA1_043170	27.8979	26.0418	24.1797	28.2137	26.1058	31.6271	22.8218	28.8597
ACA1_043180	53.9648	46.8441	48.9784	53.2137	36.311	30.4966	15.4265	16.3207
ACA1_043190	9.44109	7.41008	6.0634	7.00154	9.9488	27.9517	5.81194	0.792115
ACA1_043200	12.7888	14.9798	13.0914	15.5774	12.9382	13.3978	6.95176	4.84019
ACA1_043210	0	0.0156062	0	0.013217	0	0	0.0141893	0.0144234
ACA1_043220	12.1883	12.8795	11.8893	14.0501	14.9101	12.0518	5.7652	2.65613
ACA1_043230	1.53982	1.67763	1.26677	1.27872	1.08887	1.67411	1.04593	0.841694
ACA1_043240	1.13249	1.00904	1.25376	1.19079	0.642229	1.31844	1.23326	0.840839
ACA1_043250	16.7314	15.6488	16.2249	18.2544	15.9757	32.1538	12.9395	16.0183
ACA1_043260	30.1042	31.8955	34.866	31.5066	27.9618	16.1435	16.5463	18.8023
ACA1_043270	13.6271	14.5875	14.5048	14.4869	12.911	8.04833	4.34209	4.45388
ACA1_043280	2.11349	1.59115	1.62594	1.79233	1.23022	1.05995	0.755414	1.05765
ACA1_043290	32.4019	17.5992	16.9809	17.789	19.4078	12.1219	13.2174	13.9645
ACA1_043300	11.26	10.6581	8.92218	9.92914	8.91102	5.90051	3.6119	4.7461
ACA1_043310	1.10342	1.3439	1.37192	1.27259	1.56469	1.52574	1.1834	1.76038
ACA1_043320	3.34152	2.49267	2.99442	3.74236	5.03078	20.2685	16.3281	8.69147
ACA1_043330	0.299186	0.372818	0.265579	0.556311	0.43996	0.15899	0.161414	0.0656312
ACA1_043340	10.5475	9.22513	9.17835	8.88923	8.12739	6.5151	4.32328	4.00985
ACA1_043350	9.34174	8.46158	8.15835	8.89229	8.74307	6.0547	3.39938	2.59811
ACA1_043360	15.2483	12.4577	15.0651	15.9707	13.4811	6.69987	3.10003	2.51892
ACA1_043570	1.09053	1.33118	1.2948	0.988207	1.14037	0.927225	0.478151	0.167077
ACA1_043580	2.42233	2.25127	2.93353	2.34732	1.64589	0.970644	0.519685	0.33141
ACA1_043590	2.7993	2.73521	2.79408	3.2262	2.6894	2.09252	0.835672	0.450318
ACA1_043600	41.9346	43.8474	42.6454	43.3575	48.5018	33.8536	18.6715	16.4643
ACA1_043610	3.26467	3.44649	3.56405	3.67308	2.71327	2.26828	1.21978	1.43231
ACA1_043620	1.41904	1.74204	1.4936	1.41167	1.37692	1.40857	1.13948	1.92854
ACA1_043630	32.3767	28.0703	28.1916	28.2096	27.5968	19.9161	15.2771	39.8279
ACA1_043640	4.49599	5.46569	4.75146	4.53679	2.92677	1.5161	1.46225	3.56508
ACA1_043650	14.3726	13.2967	14.8845	13.9204	11.7845	16.369	11.4726	19.0425
ACA1_043660	5.94213	5.97669	6.8704	4.25753	2.61468	4.85223	7.24541	4.31919
ACA1_043670	92.2963	96.136	106.605	83.655	76.0215	104.488	94.2545	96.4428
ACA1_043770	3.97187	5.02794	5.33127	5.33474	5.60594	4.22454	2.02248	4.62079
ACA1_043880	1.27461	1.21014	0.944504	1.02488	0.912725	0.883488	0.789321	0.838819
ACA1_043890	0.584555	0.554985	0.645733	0.391686	0.305636	0.386572	0.448531	0.398942
ACA1_044000	0.39596	0.322227	0.294576	0.500312	0.66545	0.120238	0.1709	0.0496344
ACA1_044110	0	0	0	0	0	0	0	0
ACA1_044120	1.12865	0.962586	1.02036	1.02544	0.930185	0.878314	0.517408	0.414044
ACA1_044130	0.679669	0.645288	0.816437	0.693324	0.684214	0.767647	0.35027	0.320445
ACA1_044240	0	0	0	0	0	0	0	0
ACA1_044250	0	0.0307645	0	0	0.0254134	0	0.0559426	0
ACA1_044260	0	0	0	0	0	0	0	0
ACA1_044360	7.01356	6.1579	6.77301	5.93884	4.47835	2.17687	1.86181	1.93338
ACA1_044370	0.00641837	0	0	0	0.0050338	0	0	0
ACA1_044380	0	0	0	0	0	0	0	0
ACA1_044390	0	0	0	0	0	0	0	0
ACA1_044400	0.00760167	0.00721714	0	0	0	0.00646335	0.0196857	0.00667018
ACA1_044410	4.57988	3.95192	4.10592	3.22573	1.50042	4.08138	8.34725	5.44302
ACA1_044430	0	0	0	0	0	0	0	0
ACA1_044440	0	0	0	0	0	0	0	0
ACA1_044450	0	0	0.0261253	0	0	0	0	0
ACA1_044460	10.1951	9.73007	8.64243	9.18474	9.04238	14.2961	12.4637	24.683
ACA1_044470	0.415831	0.0197398	0.137805	0.0334357	0.0652255	0.0707124	0.233319	0.510827
ACA1_044480	48.2887	48.0028	49.4174	52.4101	43.034	41.9987	30.0685	37.3115
ACA1_044690	1.31812	1.14494	1.39677	1.3891	1.3637	1.20658	0.668169	0.836691
ACA1_044700	9.08175	12.2235	8.11727	8.71574	10.0249	4.95559	4.07282	3.88298
ACA1_044710	62.9167	64.8865	67.7528	62.3712	61.4675	59.0323	41.8664	30.4377
ACA1_044720	1.94693	2.27407	1.96473	2.22461	1.70776	1.6445	1.37103	0.98905
ACA1_044730	1.11002	1.13792	1.08971	1.31964	0.65693	0.683242	0.435005	0.6334
ACA1_044740	0.0146642	0.0139224	0	0.0235821	0.057504	0.0249365	0.101267	0.360283
ACA1_044750	45.6805	41.8646	38.5826	43.1511	39.2339	32.1504	23.8722	30.088
ACA1_044760	16.9982	17.5561	16.0647	15.8137	14.7766	18.3159	13.5486	7.94553
ACA1_044770	199.137	194.08	189.114	173.923	173.301	145.013	81.8998	59.5268
ACA1_044780	0	0	0	0.0214207	0.0208935	0	0	0
ACA1_044890	0.170354	0	0.107533	0	0.044535	0.0482814	0.0980348	0
ACA1_044900	2.45082	2.82192	2.70144	3.24645	3.43528	3.13523	1.32465	1.65373
ACA1_044910	46.301	45.5329	43.1892	49.6499	36.7886	46.691	43.6678	65.8909
ACA1_044920	19.6305	21.6229	19.2828	18.1236	19.6366	16.7409	11.4153	12.9188
ACA1_044930	3.16763	3.59084	3.10725	3.04622	3.20476	2.75794	2.15467	4.15255
ACA1_044940	5.7217	6.77634	6.56255	6.77767	4.76498	3.59602	2.68848	3.1521
ACA1_045050	2.7284	2.97031	2.75562	2.72035	3.19548	1.76308	1.60154	2.48984
ACA1_045060	8.85177	9.19937	9.49038	8.48849	8.61678	6.94005	5.48437	10.1675
ACA1_045070	0.894314	0.984223	1.08997	1.0127	0.910111	0.813017	0.595685	1.52873
ACA1_045080	4.31271	4.71121	4.50168	5.76562	4.63548	5.35678	3.40884	13.2791
ACA1_045090	4.05045	3.95323	4.46413	4.5205	3.91367	2.89289	2.2377	5.80032
ACA1_045200	30.2442	30.3653	27.6681	28.6229	31.5017	22.4972	15.3347	31.4149
ACA1_045210	2.52498	2.52845	2.81898	2.65652	2.61083	2.43527	1.6591	2.56831
ACA1_045220	21.4282	34.8632	30.9256	21.7081	15.5471	19.3431	18.5787	15.9034
ACA1_045230	5.63619	7.62295	6.75973	7.02842	5.96359	5.14531	4.60919	4.89349
ACA1_045250	5.70275	5.64493	5.71442	6.30237	6.86927	4.69658	1.83222	0.785374
ACA1_045260	0.876126	1.53673	1.30761	1.20595	0.943344	1.03533	1.20493	1.15967
ACA1_045270	45.4867	43.9245	39.9209	46.4718	35.6188	40.4797	29.4944	28.6777
ACA1_045280	15.9128	15.9647	17.6131	15.5051	13.419	13.1228	7.18606	5.44618
ACA1_045290	0.0359523	0.019505	0.0243153	0	0.0161124	0.0393025	0.0487687	0.103654
ACA1_045300	1.66875	1.92663	1.45326	2.07895	1.55921	0.998459	0.755814	1.16599
ACA1_045310	296.992	250.288	244.687	243.576	243.663	274.43	167.522	128.774
ACA1_045320	0.355133	0.417447	0.432331	0.380736	0.424416	0.474498	0.686103	0.712265
ACA1_045330	0.143585	0.178267	0.135954	0.230905	0.268534	0.197213	0.190685	0.24229
ACA1_045340	50.3274	50.2165	40.8531	43.9118	57.9282	39.7639	24.8992	27.3752
ACA1_045360	0.986922	0.424773	0.498382	0.57136	0.454093	0.80557	0.545234	1.01609
ACA1_045370	5.73334	6.24801	6.1468	6.37303	6.60873	3.88522	3.21812	5.04157
ACA1_045380	48.1165	41.7644	52.4989	49.8293	58.2498	76.2743	56.2821	31.2274
ACA1_045390	2.70519	4.27483	3.07713	4.24814	2.27825	4.39952	3.18146	7.75834
ACA1_045410	6.75848	7.79125	7.54491	7.0422	7.12297	4.05479	2.54338	4.07793
ACA1_045420	12.404	11.6287	10.7471	10.7438	13.5781	9.96627	3.61733	4.94824
ACA1_045430	0.0058727	0	0	0.00472207	0.00460584	0	0.0101388	0.0515308
ACA1_045440	24.8207	29.4301	31.2679	27.4117	33.4044	21.6633	10.1707	6.71746
ACA1_045450	6.4885	8.45703	9.25984	6.16717	7.14049	5.2219	2.99474	1.6455
ACA1_045460	8.283	8.56117	8.56584	7.27417	6.96842	6.46826	5.43858	4.23968
ACA1_045470	4.40655	4.56128	4.31622	4.16845	3.12299	3.5073	2.05622	1.30586
ACA1_045480	0.37496	0.453081	0.338893	0.493354	0.561412	0.166651	0.147123	0.0897309
ACA1_045590	1.57375	2.20047	2.03196	1.44947	1.79529	1.2651	0.740994	0.527257
ACA1_045600	10.7887	10.3704	10.306	9.61483	9.09261	4.75767	3.1264	3.04348
ACA1_045610	1.15932	0.982145	1.18214	0.846131	0.811316	0.424618	0.307922	0.203453
ACA1_045620	0.037446	0.106655	0	0.0752731	0.0440521	0.0318386	0.113134	0.39429
ACA1_045630	40.455	29.022	30.5675	32.4476	27.0598	24.2753	15.153	29.3012
ACA1_045640	25.624	22.8711	20.8722	26.361	26.4341	21.3956	8.12357	10.2772
ACA1_045650	35.2642	35.9662	41.0908	53.0132	38.66	37.8366	20.8395	12.5274
ACA1_045660	0.42277	0.306941	0.353206	0.299945	0.224297	0.222021	0.128803	0.261858
ACA1_045670	2.43566	2.17562	2.11516	2.22498	1.71808	1.34794	0.845978	1.39108
ACA1_045680	26.896	30.9022	31.2504	26.9779	21.237	24.1863	23.2171	38.5604
ACA1_045690	6.37704	8.48177	8.18376	9.61278	8.15715	6.78073	3.98751	3.45424
ACA1_045700	13.4388	15.1136	15.6189	15.1419	16.0132	13.1918	7.16945	8.73014
ACA1_045710	27.0835	23.1617	22.9686	25.3234	19.9979	22.5005	13.7418	13.7872
ACA1_045720	26.9723	31.6664	33.8779	27.1465	22.6089	12.6541	13.287	19.6959
ACA1_045920	0.192299	0.0912858	0.242771	0.0515407	0.150816	0.109002	0.0553319	0.0843676
ACA1_045930	1.19944	1.38278	1.49622	1.54615	2.58317	1.51355	1.20794	0.709994
ACA1_045940	0	0	0	0	0	0	0	0
ACA1_045950	5.23489	4.36852	4.35672	5.09474	4.07012	2.78347	1.54969	1.62822
ACA1_045960	4.78501	4.33802	4.63288	4.74427	4.26068	2.56956	2.26712	4.26181
ACA1_045970	7.35303	7.21378	7.83893	7.79555	5.78818	4.67738	2.91504	4.77927
ACA1_045980	0.494671	0.490068	0.855301	0.881969	0.506035	0.676611	0.835451	0.528415
ACA1_045990	1.22385	1.8239	1.06751	1.55065	0.96566	0.920762	0.230498	0.097626
ACA1_046010	3.76607	3.11962	3.45821	2.83511	2.49772	2.28876	1.57092	1.94061
ACA1_046020	9.22669	7.60966	8.91278	10.1167	7.30939	9.42989	5.87291	10.0588
ACA1_046030	3.62528	2.49706	3.43259	2.60062	2.42511	2.53846	1.90218	3.61766
ACA1_046040	3.73233	4.20943	3.62883	4.37067	3.81124	3.89757	1.96768	2.54965
ACA1_046050	25.7464	25.3879	23.8658	25.9333	29.6407	25.0236	10.21	3.23286
ACA1_046060	4.73829	3.65512	3.68263	3.06381	3.43743	3.13907	3.66411	7.6224
ACA1_046070	5.41372	5.7608	5.71083	4.96653	6.0411	5.86965	4.45367	4.08083
ACA1_046080	1.11016	1.11256	1.24582	1.41336	1.37051	0.874001	0.656621	1.01021
ACA1_046090	127.938	128.854	130.48	123.252	108.203	74.066	53.2459	52.5763
ACA1_046100	0.437789	0.440094	0.365754	0.352014	0.141379	0.262752	0.377907	0.429338
ACA1_046110	0.0605312	0	0	0	0.0237367	0.0257335	0	0.159342
ACA1_046120	2.86301	2.51767	2.62197	2.39642	2.15338	1.61621	1.11416	1.58556
ACA1_046130	10.3098	9.09546	10.3288	10.2005	7.33734	7.30231	5.79846	14.9242
ACA1_046140	0.095503	0.0634705	0.0542562	0.061433	0.0749011	0.0812019	0.189612	0.435762
ACA1_046150	31.5996	26.7832	28.1483	27.5517	24.4922	25.4868	21.1056	23.4367
ACA1_046160	2.82252	3.10329	3.03804	3.03521	2.52315	1.92572	1.68107	1.51309
ACA1_046170	2.46167	1.41383	1.43878	1.36844	1.40626	0.930241	0.944422	1.20001
ACA1_046390	6.46051	5.38596	5.6524	5.28649	4.06422	4.44493	2.69973	4.4169
ACA1_046400	0.0804043	0.0954214	0.0761308	0.137383	0.055177	0.0598187	0.086758	0.158742
ACA1_046410	13.4086	13.5645	12.3342	11.6108	10.7708	8.93221	5.65537	6.62023
ACA1_046420	9.23573	9.29444	10.0507	9.16229	8.74172	9.44826	7.10396	8.62973
ACA1_046430	13.0041	13.1952	11.6815	11.6261	14.478	13.4408	7.06488	9.46892
ACA1_046440	15.9664	20.3204	20.1571	16.1512	18.5364	7.68794	3.70497	4.66999
ACA1_046450	6.82607	7.63994	6.35817	10.3972	8.6179	6.51169	3.06595	2.09393
ACA1_046460	45.9663	64.2217	61.4641	40.7221	27.4583	13.5912	9.59159	5.09731
ACA1_046470	35.0464	35.6344	33.9953	34.1475	47.9697	24.7132	8.52051	3.62809
ACA1_046480	3.94666	4.503	4.03192	3.86932	3.00026	3.26736	2.36087	2.82512
ACA1_046490	7.56585	7.76487	7.5547	7.6472	12.0764	8.82259	4.03586	5.3414
ACA1_046500	0.461774	0.292277	0.344485	0.292539	0.877963	0.511603	0.241582	0.306962
ACA1_046510	4.61956	4.38588	4.80192	4.13166	3.21609	3.34433	1.48816	1.08681
ACA1_046520	2.61778	2.47011	2.43302	2.89259	2.00269	1.57033	1.13679	1.73332
ACA1_046530	0.277614	0.922497	0.788575	0.837079	0.435453	1.47526	1.31802	1.33978
ACA1_046540	6.41849	6.30578	7.34567	8.6165	8.01045	4.79298	4.57698	3.33022
ACA1_046550	65.4787	49.0417	47.9239	66.2153	57.6489	92.9578	53.956	55.8248
ACA1_046560	36.2161	35.1782	35.3999	36.5854	37.9807	25.1037	11.1187	6.45841
ACA1_046570	11.3051	12.9354	13.0847	12.3897	9.55329	8.44001	4.87239	6.97377
ACA1_046580	4.71981	3.6672	4.34482	4.15998	3.71747	4.76763	3.56059	3.6813
ACA1_046590	26.2789	16.7201	16.5361	15.1772	12.7196	7.96212	9.74449	8.00787
ACA1_046600	2.67872	2.64597	2.71568	3.04589	2.51467	2.82973	1.2963	1.3533
ACA1_046610	1.36547	0.288089	0.407023	0.609965	0.0594951	0.3225	0.698488	0.843143
ACA1_046620	0.288291	0.291955	0.300265	0.216353	0.15827	0.0980484	0.0414763	0.0590251
ACA1_046630	2.81648	2.89422	2.38442	3.14387	5.74315	12.6498	5.17709	2.90748
ACA1_046640	10.4849	10.0209	12.1117	14.1634	19.3516	58.0651	30.1691	11.9601
ACA1_046650	0.072117	0.0627633	0.125187	0.0918131	0.117833	0.429225	0.321639	0.0949201
ACA1_046660	14.3771	14.6771	15.2087	12.8484	14.7024	12.5073	11.3509	10.4429
ACA1_046670	1.52378	0.267325	0.470476	0.652568	0.0584545	0.359107	0.779204	0.93013
ACA1_046680	40.1402	41.3788	39.6798	39.707	40.3286	35.7088	21.7832	22.9378
ACA1_046690	2.23283	1.86472	1.82053	2.02809	1.96195	2.35552	2.14158	2.66673
ACA1_046700	23.3111	21.8366	19.6606	17.7589	26.1657	20.9776	14.5675	36.0473
ACA1_046710	0.379625	0.520609	0.399386	0.508742	0.198488	0.179321	0.40052	0.40713
ACA1_046720	0.271433	0.339083	0.148793	0.172304	0.156858	0.425135	0.123319	0.0250708
ACA1_046730	5.22017	4.81476	4.89866	4.90818	4.14515	5.47491	3.63061	4.22942
ACA1_046740	3.72351	3.76323	3.98052	3.48491	3.32063	2.34891	2.12551	2.83688
ACA1_046850	1.14066	1.1371	1.10703	0.859846	0.849863	0.569786	0.23385	0.250221
ACA1_046860	0.0356715	0.101601	0.135102	0.0860473	0.111906	0	0.123169	0.219103
ACA1_046870	9.36407	9.53115	9.34564	9.83568	8.138	14.0588	10.4135	9.88217
ACA1_046970	7.73754	9.25252	10.3584	8.9217	7.03227	8.06538	9.27912	7.26026
ACA1_047290	29.1789	30.5029	27.7127	30.4682	32.7671	34.6497	34.4065	29.2106
ACA1_047400	1.94238	2.68715	2.41715	0.892462	1.08812	1.6987	2.10784	1.50958
ACA1_047410	0.786146	0.839677	0.930453	0.355566	0.385349	0.731089	0.890681	0.495804
ACA1_047520	0.0750835	0	0.0710928	0	0	0	0	0.131766
ACA1_047630	18.6372	22.0267	21.1863	19.3177	16.4277	21.0817	19.4573	13.7484
ACA1_047640	3.52502	4.49558	4.13472	3.4372	2.33134	3.19847	4.3145	3.75093
ACA1_047650	12.5634	11.3646	8.86679	12.5081	9.48904	5.5933	4.05294	3.25965
ACA1_047660	0	0	0	0	0	0	0	0
ACA1_047670	0	0	0	0	0	0	0	0
ACA1_047790	0	0	0	0	0	0	0	0
ACA1_047800	0	0	0	0	0	0	0	0.202837
ACA1_047810	0	0	0	0	0	0	0	0
ACA1_047820	0.103921	0.0986641	0.0983974	0.0835598	0.0543353	0.0294531	0.0747552	0.258362
ACA1_047930	1.53735	1.72542	1.8008	1.18517	0.8411	1.03314	1.54141	0.964213
ACA1_048030	1.59817	2.37494	1.52967	1.49456	2.05723	1.15207	0.899716	0.868837
ACA1_048040	3.44283	3.44633	3.13583	3.09927	3.55127	3.07047	2.39045	3.0538
ACA1_048050	102.6	94.9151	92.9542	91.3101	114.661	128.302	61.0243	48.1659
ACA1_048060	1.98786	2.23581	2.10144	2.27497	2.09274	1.94468	1.36009	2.4405
ACA1_048070	1.01716	0.89573	0.984036	0.87121	0.335281	1.28474	1.27887	0.95073
ACA1_048080	27.9709	25.5985	24.3954	20.9448	17.7721	16.3998	13.0587	17.5468
ACA1_048090	154.762	149.342	147.223	160.868	146.107	155.008	107.938	151.699
ACA1_048100	0.04418	0.0209726	0	0.106572	0.537067	0.0563464	0.0953424	0.0581496
ACA1_048110	100.825	98.9907	97.6701	103.199	117.05	108.115	42.9586	22.265
ACA1_048120	6.06166	5.86269	6.45795	5.67349	4.80192	4.24924	3.13199	2.7398
ACA1_048130	8.50285	9.68984	8.52077	9.72694	8.85642	8.50674	4.0751	7.74337
ACA1_048140	13.4981	16.1176	15.1374	17.8838	14.065	13.5118	6.83132	16.9962
ACA1_048150	7.47639	10.2026	9.55584	8.09356	8.36565	6.62734	4.91278	5.45913
ACA1_048160	1.65821	2.00464	1.83524	1.81331	1.66464	1.09659	0.788856	1.00234
ACA1_048170	151.103	128.307	137.381	112.877	102.547	40.0217	19.161	12.2849
ACA1_048180	0.577317	1.01503	1.23498	1.28946	1.32479	1.05445	0.719838	2.51411
ACA1_048200	143.789	135.51	131.235	132.498	118.471	159.039	93.7837	114.28
ACA1_048210	848.36	803.871	749.538	772.889	817.24	729.899	496.297	425.419
ACA1_048220	30.38	26.8301	26.8054	26.6807	24.9054	22.2249	11.5161	11.8391
ACA1_048230	49.2404	54.4504	57.7014	50.097	45.4299	37.2896	32.4675	65.7548
ACA1_048240	2.39716	3.26981	3.27534	3.76958	3.34362	1.0965	0.890572	1.6641
ACA1_048250	148.829	142.791	148.995	143.696	131.129	107.41	98.8835	111.49
ACA1_048260	0.991941	0.796878	1.06565	0.950974	0.448822	0.340605	0.164665	0.234336
ACA1_048370	8.70585	6.91425	9.67672	8.38797	6.29347	2.53606	1.22854	1.55438
ACA1_048380	1.47123	1.8095	1.51967	1.37117	1.46854	1.36464	0.894763	0.909531
ACA1_048390	6.80661	5.91332	7.05491	7.37261	6.025	2.50036	0.912711	2.044
ACA1_048400	185.809	134.975	150.921	157.469	129.663	249.972	115.104	89.5388
ACA1_048410	13.4772	9.62927	10.4353	8.81913	7.77173	7.12028	11.9262	13.6558
ACA1_048420	3.23174	3.06826	3.89313	4.5153	4.95625	14.0927	5.26175	4.98359
ACA1_048430	4.83578	3.80969	4.67618	4.52257	3.8464	5.07395	4.52959	2.4075
ACA1_048440	1.92074	3.22036	2.78118	2.37823	3.24516	0.894739	0.476237	0.860617
ACA1_048450	26.7123	46.044	36.9812	31.4881	44.8695	10.9813	4.88035	4.32372
ACA1_048470	81.5638	86.4555	84.3352	87.5865	91.3691	147.51	316.374	472.019
ACA1_048480	4.24632	5.36569	6.50821	2.702	1.58129	4.72736	19.7778	11.6337
ACA1_048490	257.619	330.204	341.863	314.01	288.7	265.53	157.356	297.541
ACA1_048500	82.6363	108.738	111.933	103.845	93.6144	58.1407	45.626	173.696
ACA1_048510	9.622	10.2689	11.0059	11.0687	9.28144	6.53895	3.21322	10.754
ACA1_048520	2.30361	2.74657	1.4203	2.3261	2.689	2.14086	1.75729	3.57259
ACA1_048530	96.0412	99.1266	98.6755	104.116	107.57	87.9798	48.0604	40.8628
ACA1_048540	2.90191	3.85716	2.70188	3.50001	3.14834	5.59269	3.17297	3.64972
ACA1_048550	128.56	143.107	143.716	125.709	114.711	117.58	105.907	143.488
ACA1_048560	8.29473	8.0055	7.56138	6.73395	7.84236	6.21605	5.19481	9.95876
ACA1_048590	2.34215	2.82432	3.10983	3.09547	2.53365	2.20888	1.6732	2.22051
ACA1_048600	2.77333	3.46057	3.48873	3.4405	2.3615	2.45909	1.47059	1.59915
ACA1_048610	0	0	0	0	0	0	0	0
ACA1_048620	11.1985	10.8344	9.52729	10.5845	9.07986	6.90467	4.70053	13.2956
ACA1_048630	15.3739	16.3716	18.3017	14.229	13.7101	23.3949	44.4699	75.0155
ACA1_048640	67.7528	55.5812	51.5612	53.1358	56.2071	45.8117	52.771	77.3818
ACA1_048650	75.6159	76.8393	73.2988	71.7804	66.2936	69.769	63.6998	87.1599
ACA1_048850	44.3999	43.906	46.0641	49.6393	37.9796	35.0887	16.8464	30.5688
ACA1_048860	27.2341	30.549	30.2313	26.0121	24.4271	15.8174	10.0124	8.28164
ACA1_048870	2.84663	1.82905	2.09637	2.61257	4.05918	1.61357	1.51407	1.84182
ACA1_048880	17.1473	21.8795	18.6088	19.5148	22.0344	12.3846	9.62931	2.97615
ACA1_048890	0.407209	0.508698	0.564144	0.565239	0.615199	0.546681	0.35891	0.425012
ACA1_049090	2.7707	2.88241	3.1258	2.93885	2.7047	2.8821	1.50118	1.47423
ACA1_049200	1.65284	0.934068	1.08059	0.917645	0.956786	0.970352	0.407646	0.138125
ACA1_049210	17.0293	18.8095	16.6239	17.3185	17.3061	12.6847	8.07466	8.20792
ACA1_049320	2.17628	2.19973	1.93445	1.99094	2.28156	2.03607	1.16295	0.941815
ACA1_049330	0.625841	0.540167	0.538707	0.823452	0.981668	0.435375	0.294674	0.399384
ACA1_049530	1.326	0.981962	0.954197	1.30076	0.831963	1.37547	0.938593	1.60565
ACA1_049640	2.57427	3.02647	2.76417	2.84941	2.57738	2.62189	1.43258	1.40336
ACA1_049750	1.84722	0.0939526	0.124932	0.106093	0.181092	0	0.170845	0.376273
ACA1_049760	0.121495	0.0734041	0.146412	0.0888098	0.103948	0.169039	0.219287	0.155065
ACA1_049990	52.8167	52.4749	56.1062	55.4479	55.4073	52.8709	33.6792	26.0763
ACA1_050000	4.59871	3.93155	4.49874	3.45235	3.70923	3.42827	2.78442	4.55155
ACA1_050010	0.96961	1.01683	0.951078	0.912123	0.887186	0.565776	0.292671	0.678414
ACA1_050120	5.94799	7.10601	6.02866	6.64481	5.55289	4.7885	4.79804	8.54804
ACA1_050130	19.4885	18.3841	18.2555	17.3443	16.1335	11.33	9.13031	11.0349
ACA1_050140	14.656	15.8219	13.877	14.6113	12.7835	11.6849	9.26185	18.9496
ACA1_050150	0.243572	0.435297	0.352723	0.460822	0.460716	0.280192	0.0989439	0.289159
ACA1_050170	8.04868	7.75865	7.76689	8.45538	11.0044	4.58851	0.984931	1.10942
ACA1_050180	136.06	154.367	141.844	142.825	206.274	73.3214	14.4236	12.6394
ACA1_050190	27.0816	30.0336	30.6464	30.5229	24.7492	16.4004	9.05785	11.5092
ACA1_050200	29.4076	40.8609	37.914	40.8683	33.1664	26.9991	16.9378	21.5983
ACA1_050210	3.42179	3.30043	3.43597	3.76779	2.9144	2.29786	1.87196	1.7403
ACA1_050220	3.80986	5.8439	3.85652	4.62729	3.4815	3.76465	4.15783	7.66985
ACA1_050330	18.7341	17.7207	17.1641	14.98	12.2734	16.9455	13.9127	15.4349
ACA1_050340	71.9884	65.8574	73.179	62.8614	46.3884	29.0068	15.7512	13.8764
ACA1_050350	82.2679	92.8502	94.0696	88.9225	66.4059	49.3885	19.0225	14.4699
ACA1_050360	68.6007	74.012	77.5183	78.8722	74.6153	67.5511	30.8113	23.3734
ACA1_050370	27.3944	31.986	34.3353	36.615	29.7143	18.937	11.1419	9.22696
ACA1_050380	16.4753	18.1796	16.3879	14.9385	19.7943	7.71198	1.32384	0.42293
ACA1_050390	1.26732	1.4571	0.990794	1.27143	1.48634	2.20452	0.531931	0.173435
ACA1_050400	335.626	375.127	306.815	406.887	421.627	483.652	148.336	52.5858
ACA1_050410	0.676905	0.809281	0.73588	0.866817	0.550545	0.746073	0.411185	0.241984
ACA1_050420	1.87652	2.88337	1.82354	2.48167	1.21997	1.25962	0.959117	0.758292
ACA1_050430	9.51765	10.4588	9.66862	9.75015	8.68318	7.76212	4.14382	4.65048
ACA1_050440	5.35237	6.89182	5.93792	5.85523	4.08966	3.59383	2.49851	2.74131
ACA1_050450	14.0389	14.8097	10.9447	13.4751	11.23	6.49543	4.17763	5.82589
ACA1_050460	8.1879	7.83413	6.68822	7.40234	6.30514	5.33858	4.87065	8.02216
ACA1_050470	9.38762	12.0997	12.1209	8.41751	12.0031	5.27287	3.97811	5.59137
ACA1_050480	2.09215	2.24262	2.26851	2.33343	1.74669	1.80756	1.04863	3.19782
ACA1_050490	4.40624	7.62846	6.95341	9.19772	10.0555	13.781	3.8632	0.940045
ACA1_050500	1.12581	0.16444	0.327991	0.974864	0.407515	0.368163	0.373776	3.57148
ACA1_050510	51.7385	46.4325	39.9627	52.4878	45.2365	55.5026	52.5921	44.5501
ACA1_050520	69.6925	58.3305	65.2632	60.0746	55.6594	38.419	34.0097	39.7977
ACA1_050620	2.15026	1.79151	2.61768	2.96394	3.23514	6.97727	3.78804	2.92643
ACA1_050630	0.471988	0.403301	0.491592	0.834926	0.333153	0.682227	0.244457	0.911134
ACA1_050750	0.200491	0.0543856	0.0271193	0.0690897	0	0.0487053	0.271963	0.0753959
ACA1_050760	1.61229	1.95667	1.38057	1.3753	1.07756	0.9894	0.907665	1.19329
ACA1_050860	3.09425	3.67216	3.57291	3.89887	3.22581	3.35279	2.45928	2.16876
ACA1_050870	23.4553	20.2197	18.4551	19.8514	21.4009	21.0852	17.3383	17.6631
ACA1_050880	5.90103	6.639	6.36963	4.7923	5.39169	3.33656	2.8271	4.29769
ACA1_050990	0.776273	0.826095	0.743091	0.709918	0.766037	0.525848	0.368183	0.538933
ACA1_051000	0.686384	0.763378	0.984139	0.993423	0.399893	0.533579	0.406285	0.206495
ACA1_051110	2.14394	3.82672	2.23298	2.32149	2.42128	1.78643	1.61626	1.51752
ACA1_051220	0	0	0	0.0147351	0	0	0	0
ACA1_051440	2.98065	4.04173	3.76518	3.81773	3.27823	2.08708	1.17447	0.781546
ACA1_051450	8.02723	8.89649	8.47403	7.78179	7.74256	6.04084	4.37268	4.45905
ACA1_051460	0.853858	1.3988	1.12552	1.08369	0.610575	0.818526	0.35408	0.624357
ACA1_051470	2.69551	4.06128	3.63417	4.28765	2.20595	3.16378	1.1887	3.08506
ACA1_051490	30.7423	37.3126	36.6539	38.7545	55.0834	23.5337	12.4866	5.36403
ACA1_051500	3.14984	2.7057	3.61507	3.7826	3.78574	4.01146	5.0378	10.9717
ACA1_051510	2.35974	2.41647	2.27335	2.39453	2.772	2.78615	1.99249	2.66735
ACA1_051520	0.0156491	0.0297149	0	0.012583	0.0368197	0.0133057	0.0675427	0.0411944
ACA1_051530	6.76043	6.96815	7.59427	7.98265	7.97313	6.6313	4.04237	2.59993
ACA1_051540	3.8313	3.72676	3.78346	3.04284	2.48865	3.89711	4.30144	4.61993
ACA1_051550	68.3887	65.8904	68.4104	65.7521	60.5902	84.241	53.5321	72.9216
ACA1_051660	14.8097	18.7119	22.5919	20.8993	26.6323	69.9875	30.9915	25.9243
ACA1_051670	7.82004	7.37514	7.6012	7.81284	7.21301	5.76544	4.44046	6.99858
ACA1_051680	6.79575	7.69077	7.72147	7.30026	5.54296	4.94607	3.0035	3.29159
ACA1_051690	14.594	15.8006	14.3807	14.8632	15.3434	11.986	7.63818	10.285
ACA1_051700	9.91337	12.2442	12.0662	10.8864	11.6503	10.6792	6.39163	5.04734
ACA1_051710	11.2045	14.2313	13.444	13.6122	13.2476	8.37386	7.98135	9.30277
ACA1_051820	287.192	278.131	235.116	280.38	273.434	348.976	190.828	141.856
ACA1_051830	14.6193	24.9424	21.0505	18.6076	25.0969	8.18545	3.25305	4.77007
ACA1_051840	4.623	4.76984	4.38473	4.49481	4.50132	5.64875	6.04706	8.36139
ACA1_051850	984.994	994.796	1043.99	883.534	1155.08	943.599	749.248	1537
ACA1_051860	9.30375	8.10941	9.71609	8.44742	9.78008	9.60568	5.28099	5.66828
ACA1_051870	425.533	415.04	441.716	403.878	393.217	416.935	288.529	235.062
ACA1_051880	110.602	115.906	109.254	123.519	104.264	122.75	110.836	241.042
ACA1_051890	2.95235	3.30692	3.58067	2.58728	1.66505	1.74871	2.89214	8.55764
ACA1_051900	1.518	2.47454	1.4102	2.0036	1.50502	1.29069	2.12626	7.84117
ACA1_051910	2.93576	3.3645	2.82907	3.2126	3.01091	5.68649	5.68321	13.2612
ACA1_051920	2.12846	2.87574	2.89182	2.50133	1.99527	2.92877	3.26152	5.64162
ACA1_051930	7.08766	9.85469	6.56426	8.3772	7.29011	11.7892	9.32773	22.6337
ACA1_051940	7.44088	7.55992	7.57608	7.29615	6.64666	3.91101	2.33567	2.61164
ACA1_051950	1.08198	0.72592	0.792257	0.66119	0.882515	0.723699	0.684919	0.759516
ACA1_052060	0	0	0	0	0	0	0	0
ACA1_052070	0	0	0.0322849	0.0411248	0.0133708	0.0144956	0	0.0149595
ACA1_052170	0.0237906	0.0752907	0.0825959	0.0765174	0.049756	0.0269708	0.013691	0.0974186
ACA1_052180	2.45359	2.5811	2.02368	2.44718	1.97124	1.66458	1.07744	2.49051
ACA1_052190	45.5304	51.0172	55.0557	51.2917	37.3452	35.4461	26.6112	39.6184
ACA1_052200	4.58519	3.60473	3.04493	2.86938	2.91265	2.08159	2.36406	4.20538
ACA1_052210	22.9585	20.0917	21.7914	20.5364	22.3642	17.7546	10.8055	12.1659
ACA1_052220	2.20391	2.13767	2.56428	1.85831	1.48556	1.34042	0.956367	0.728242
ACA1_052230	1.71147	1.08074	1.10797	1.22893	0.942709	0.934025	0.563461	0.754367
ACA1_052250	31.3065	35.1551	34.8235	34.2935	27.8059	17.2075	18.7854	36.3932
ACA1_052260	2.72203	2.44077	2.53917	2.53728	2.23762	2.74302	2.37581	4.58235
ACA1_052270	12.3488	12.056	9.9276	12.7395	7.8576	8.81576	13.2744	47.3294
ACA1_052280	4.08514	3.48408	3.7369	3.73014	4.9959	2.82583	2.57006	3.52381
ACA1_052290	2.37169	2.13	2.30632	3.45323	3.01632	1.47153	2.04728	2.98099
ACA1_052300	0.366398	0.236051	0.353119	0.299871	0.25657	0.261464	0.135549	0.327242
ACA1_052310	4.01691	3.24572	1.98263	2.26779	4.75908	2.54338	0.110664	0.337471
ACA1_052320	5.45846	4.69212	6.56519	6.40555	5.55367	2.38326	0.955101	0.711967
ACA1_052330	2.09735	1.75787	2.08492	1.90931	2.00588	1.303	1.11066	1.17488
ACA1_052340	0.113701	0.0431799	0.0645948	0.0182848	0.0713388	0	0.0196297	0.877964
ACA1_052350	2.06255	2.85497	1.75216	1.72044	2.58516	1.06533	0.948453	0.744223
ACA1_052360	3.82087	3.6276	2.90972	3.13332	2.93248	2.61785	1.81555	1.86089
ACA1_052370	0.00898887	0.00426709	0.0127667	0.0144554	0.0105747	0	0.0155187	0.0552118
ACA1_052390	11.7703	11.1102	11.0156	11.547	10.5321	12.8671	5.70784	3.84809
ACA1_052400	27.075	22.3047	26.5338	22.6738	22.5839	16.4817	10.0337	7.24122
ACA1_052420	0	0.00422696	0.00843108	0.0178993	0.0069835	0.00378548	0.00768638	0
ACA1_052430	20.3697	17.1905	20.2143	18.951	16.6241	9.12232	5.37273	3.11262
ACA1_052440	8.00485	9.34661	9.1731	9.00161	7.01482	5.99075	3.39583	2.36994
ACA1_052450	0.848177	1.08095	0.6801	0.872462	1.05474	0.331347	0.323206	0.201147
ACA1_052460	1.76253	1.67337	1.65199	2.2761	2.22008	1.83162	1.55218	1.98396
ACA1_052470	0.0308271	0.0585354	0.0875658	0.0330495	0.048354	0.00873695	0.115312	0.0721323
ACA1_052480	69.0132	66.3325	66.0455	62.2621	88.6179	47.4558	22.5426	30.2533
ACA1_052490	14.7477	8.70201	7.63446	10.1404	7.51272	10.1955	9.28017	15.057
ACA1_052500	2.22009	2.219	2.51934	2.274	1.53993	0.95805	0.650042	1.79632
ACA1_052510	7.33018	7.30998	7.01051	6.68084	6.053	5.38477	4.20773	13.3662
ACA1_052520	1.75168	1.50837	1.27286	1.25562	1.66135	0.969826	0.621242	0.643411
ACA1_052530	42.6529	68.432	52.2717	50.6843	48.1664	19.0511	3.49545	2.25032
ACA1_052540	0.536229	0.681053	0.544715	0.659599	0.526388	0.247592	0.0980941	0.087249
ACA1_052550	0.0964654	0.0305286	0.0608922	0.232695	0.0756558	0	0.0555137	0.0564299
ACA1_052560	0.375177	0.534299	0.57726	0.754174	0.073561	0.0398746	0	0.329205
ACA1_052570	1.01233	1.01171	0.80718	0.799707	0.877525	0.906043	0.16864	0.451934
ACA1_052580	2.28198	2.80568	2.96015	2.8624	1.91499	2.2119	1.65467	5.98703
ACA1_052590	12.2489	12.9005	11.9265	13.5174	12.1346	8.68592	5.56497	11.9663
ACA1_052600	27.593	27.568	31.2909	31.3452	27.3024	15.5498	12.8787	16.892
ACA1_052610	11.2614	9.76017	9.99773	11.0004	8.68341	4.96765	2.82006	2.54374
ACA1_052620	61.4992	58.2281	54.7159	57.1148	41.9471	24.818	15.7295	9.77113
ACA1_052630	31.3964	27.7758	21.8131	19.8353	27.2617	17.0743	13.111	22.093
ACA1_052640	20.419	23.9511	23.365	21.3915	19.8018	13.4893	9.81865	16.2628
ACA1_052650	0.19611	0.148952	0.250677	0.315373	0.107663	0.141732	0.101571	0.395782
ACA1_052660	17.7842	16.9793	16.2249	18.1705	17.5276	13.8062	6.39471	5.38405
ACA1_052670	3.79849	4.20741	4.5604	3.84278	2.6286	3.12414	2.13237	2.08043
ACA1_052680	0.361637	0.362633	0.373195	0.365928	0.340987	0.369672	0.347247	0.463506
ACA1_052690	1.41782	1.31568	1.6686	2.06106	1.43864	1.8321	1.52121	2.35462
ACA1_052710	65.9196	72.674	65.5425	77.5752	66.0603	56.4568	37.7798	42.6704
ACA1_052720	12.6287	12.9761	12.2681	12.5135	9.87585	8.49093	4.59334	4.30137
ACA1_052730	12.2093	11.4041	11.3359	11.5328	10.3502	8.60046	4.70686	5.65131
ACA1_052740	2.10275	3.07136	2.65465	2.08094	2.53714	0.916859	0.558501	0.922543
ACA1_052750	5.05194	3.78771	3.77747	5.85782	4.38725	3.98204	3.08821	2.68257
ACA1_052760	0	0.215232	0.107325	0.0455707	0.400041	0.192753	0.195691	0.547032
ACA1_052770	1.2994	1.10821	1.3346	1.31044	1.12273	1.92876	1.08364	1.56533
ACA1_052780	12.783	12.6164	11.5566	14.1402	15.9728	31.8389	12.4684	12.6108
ACA1_052790	93.3683	92.8282	89.6492	80.7633	78.4098	78.2703	71.6012	57.0963
ACA1_052800	7.06245	7.62552	7.39512	6.25772	4.49631	2.4726	1.84088	3.91264
ACA1_052810	31.4138	29.0294	30.7176	27.8001	20.7251	20.8174	16.2044	15.1688
ACA1_052820	8.64356	8.60399	8.07599	8.84829	7.46582	9.87451	4.96322	4.24326
ACA1_052830	8.46592	8.46549	9.81308	8.34432	9.00636	5.82821	6.14102	9.63314
ACA1_052840	16.879	16.337	17.1841	18.7736	24.7158	11.0754	4.76226	2.14189
ACA1_052860	1.52277	1.39531	1.49213	1.2956	1.12484	1.05386	0.45854	0.512719
ACA1_052870	26.6031	25.6015	23.4046	18.6514	16.6573	9.18336	6.38243	6.55137
ACA1_052880	12.0134	9.59977	9.33685	6.98308	2.74803	1.85136	1.55552	0.87844
ACA1_052890	0.206191	0.316946	0.223122	0.189477	0.0770053	0.0834832	0.0847559	0.0430773
ACA1_053000	0.85865	0.582297	0.619438	0.706854	0.689455	0.451949	0.141181	0.0896945
ACA1_053110	11.7951	14.1353	13.0843	11.0183	13.6492	14.2813	9.2459	9.06873
ACA1_053220	15.5984	24.4128	18.6713	16.3487	19.7659	12.4518	13.1414	8.48714
ACA1_053230	1.42053	1.73693	1.59977	1.29796	1.29977	0.90586	0.854642	1.99245
ACA1_053240	94.8732	98.7111	99.4035	97.0355	127.622	94.8656	28.4502	10.9835
ACA1_053250	11.2321	11.2414	12.4781	11.2811	9.76319	5.41292	6.96555	14.9082
ACA1_053260	65.9236	59.81	57.7042	57.4333	48.8245	57.1291	40.502	68.0423
ACA1_053270	3.13292	2.70521	2.65954	2.77969	1.90636	2.19303	1.63196	1.19677
ACA1_053280	85.592	87.8455	86.0119	76.2388	69.1236	69.692	69.7111	95.5613
ACA1_053290	479.544	552.23	555.134	535.319	589.396	423.13	262.731	265.97
ACA1_053300	41.3242	45.6844	50.8849	45.2405	45.6534	49.8617	20.5505	19.4032
ACA1_053310	0.313759	0.338142	0.42555	0.300014	0.372437	0.425398	0.915006	0.766408
ACA1_053320	1.48471	1.12277	0.988965	1.13829	0.954562	0.888074	0.581204	0.477182
ACA1_053330	0	0	0	0	0	0	0	0
ACA1_053340	16.3077	17.9749	16.9392	16.9595	15.3595	12.362	9.22404	13.8684
ACA1_053350	20.0453	19.331	21.8194	19.9252	22.2819	13.957	14.4422	30.0536
ACA1_053360	25.233	24.3405	21.4414	23.4105	22.3903	21.317	9.9134	13.4124
ACA1_053370	22.8839	20.0826	20.6698	23.7872	23.7921	18.6891	19.4289	42.6035
ACA1_053380	0.563562	0.447953	0.49638	0.484759	0.431711	0.490315	0.248895	0.529005
ACA1_053390	10.3524	12.127	8.87562	9.35943	10.7448	8.2767	7.46922	7.68288
ACA1_053400	118.684	113.69	118.132	115.727	123.225	90.946	61.4844	100.434
ACA1_053410	2.36983	2.73689	2.1769	2.65919	2.57986	2.81193	1.4503	2.76224
ACA1_053420	6.89866	4.6333	4.59659	4.88959	5.19005	4.36663	3.41863	5.87397
ACA1_053430	0.720138	0.729291	0.659134	0.752755	0.866011	0.612301	0.124327	0.505516
ACA1_053440	39.2794	36.0451	33.5455	37.922	33.7196	34.245	27.884	40.8666
ACA1_053450	24.2085	20.795	26.2692	22.9877	27.1835	18.1657	14.0641	14.9706
ACA1_053470	3.08411	2.38449	2.73537	2.79375	2.29633	1.91416	1.33675	2.12385
ACA1_053480	2.28875	3.36393	3.31317	3.18517	2.1057	3.05002	1.15882	1.69933
ACA1_053490	23.6996	20.271	20.2162	21.0305	21.8524	15.8846	11.9799	12.927
ACA1_053600	8.2138	7.54432	6.81094	7.31352	7.64637	7.69147	6.20935	9.63293
ACA1_053610	15.0302	13.8593	12.0557	12.1506	14.4381	10.642	8.75069	15.7266
ACA1_053620	4.19745	7.59738	6.32179	5.36851	7.46951	1.66966	0.678047	1.83079
ACA1_053630	4.72547	5.22558	4.50859	4.71676	4.81365	3.54833	3.39925	7.83213
ACA1_053640	60.0897	56.7369	59.2904	61.3128	61.1833	58.6641	61.7889	133.77
ACA1_053650	11.8105	10.8435	11.5023	11.2289	9.93457	9.60057	8.15605	10.2722
ACA1_053660	28.2999	26.9506	30.0795	27.3145	28.4237	28.9129	28.1561	62.0194
ACA1_053670	24.1798	21.1749	21.3874	20.4124	17.9387	18.7781	19.0065	30.0389
ACA1_053780	11.4452	11.9435	12.1798	10.7081	10.4445	10.3222	9.62262	10.9512
ACA1_053790	4.45024	4.0371	4.1365	4.42137	3.15218	3.08056	3.99237	6.35828
ACA1_053800	34.2506	35.9516	33.5716	30.79	26.6396	34.2467	37.2785	84.2497
ACA1_053810	0	0	0	0	0	0	0	0
ACA1_053820	5.58371	5.68382	4.88723	5.60055	5.02628	4.73126	4.60463	9.96737
ACA1_053830	0.667219	0.555674	0.626215	0.616495	0.679354	0.597165	0.373865	0.523833
ACA1_053840	2.90166	3.008	2.74157	2.92142	2.26599	1.83455	3.18983	7.92665
ACA1_053850	13.5763	12.8074	14.1647	14.7405	14.4455	11.9844	7.98702	7.39801
ACA1_053860	9.36592	9.15169	9.92599	10.0921	9.25644	9.04475	7.28454	8.61456
ACA1_053870	45.5742	39.7738	43.1961	38.1062	39.9824	43.6232	33.3469	70.534
ACA1_053880	16.392	17.2824	16.3211	17.4767	19.8757	21.4066	13.8241	26.8463
ACA1_053890	31.8738	36.7547	38.2955	36.5191	38.4075	40.318	25.8254	29.1801
ACA1_053900	0	0	0	0	0	0	0	0
ACA1_053910	36.2967	43.5826	42.791	43.9208	37.3975	34.9461	43.0046	54.4868
ACA1_053920	21.3332	20.4399	20.1994	21.2451	17.1917	19.3035	15.5431	25.0733
ACA1_053930	41.8099	44.7058	36.5425	39.188	36.0891	27.1351	20.5014	23.5894
ACA1_053940	2.54563	2.70392	2.67814	2.6272	2.65433	2.65371	1.86908	2.57603
ACA1_053950	7.75944	6.77925	6.07019	7.14568	7.03914	4.79305	3.72115	3.64678
ACA1_053960	9.15167	8.65847	7.50788	7.73465	7.761	6.40756	5.30329	6.90173
ACA1_053970	1.08315	2.16357	1.99789	1.86628	1.34595	0.801351	0.534283	0.604817
ACA1_053980	1.52258	0.982418	1.21771	1.31935	0.533299	1.6465	1.92681	0.972819
ACA1_053990	1.87924	1.85679	1.70694	1.39683	1.43957	1.39346	1.13176	2.01327
ACA1_054000	0.804319	0.725451	0.780608	0.867696	0.741202	0.598392	0.590156	0.805743
ACA1_054010	6.67907	5.01547	5.51167	5.18106	5.77924	5.04951	3.45639	3.46915
ACA1_054020	64.4071	81.4373	80.7445	87.9992	75.3389	80.488	53.3561	97.4333
ACA1_054030	11.1785	11.8995	12.2682	13.3009	10.5382	9.16854	4.77599	5.74652
ACA1_054040	19.7046	19.5276	18.9298	16.9832	13.6828	11.163	9.28825	14.4149
ACA1_054060	1.23507	1.03188	0.982319	1.12219	1.0655	0.714085	0.31984	0.411817
ACA1_054070	22.9906	23.3326	22.0966	25.4157	21.6352	17.0336	9.84245	17.2164
ACA1_054080	26.2391	11.2648	13.135	13.9501	3.03621	0.853384	1.39242	1.72993
ACA1_054090	1.57244	2.4933	2.07213	2.15071	1.09338	0.730513	0.461781	1.0526
ACA1_054100	2.8328	3.0319	3.13258	3.12248	2.06594	1.61314	1.11438	3.76979
ACA1_054110	0.472083	0.326814	0.40043	0.490301	0.29311	0.167246	0.152816	0.181228
ACA1_054120	2.40687	2.19779	2.68538	2.92143	2.01991	3.12833	3.18925	4.049
ACA1_054130	1.99074	1.69148	1.87027	1.95572	1.78	1.68605	1.33062	1.73321
ACA1_054140	14.9003	7.89202	8.36149	9.7378	13.3195	34.0486	9.72189	8.31109
ACA1_054150	10.9697	9.95256	11.2274	11.4919	9.86126	16.9495	8.10944	10.4046
ACA1_054160	0.322611	0.0306292	0.152732	0.103761	0.101207	0.329162	0.584815	1.67017
ACA1_054170	2.35543	2.34096	2.13533	2.40167	2.46832	1.91749	1.0296	1.82054
ACA1_054180	6.68575	5.31462	5.51626	5.41815	4.81686	3.37196	2.36303	4.61929
ACA1_054190	30.4201	27.3948	26.4339	26.9666	25.5683	19.1252	9.7627	12.3159
ACA1_054200	1305.69	1515.24	1587.65	1502.45	1422.34	968.947	577.64	479.703
ACA1_054220	22.4985	20.4113	23.7968	29.2956	29.6381	16.3355	3.73714	1.54089
ACA1_054230	11.6474	12.4473	12.9208	13.3099	12.1348	10.6188	6.41392	5.92402
ACA1_054240	0.1154	0.0876497	0.0874128	0.167021	0.144809	0.137367	0.219153	0.68856
ACA1_054250	3.80256	3.46445	4.17071	4.85216	3.82508	1.43584	0.795123	0.746073
ACA1_054260	0.0189649	0	0	0	0	0	0.0081854	0
ACA1_054270	4.5292	5.68147	5.51057	5.34004	5.46627	1.91551	1.25596	1.62675
ACA1_054280	1.61279	1.09372	1.29744	1.64781	0.836912	0.628934	1.07816	5.08608
ACA1_054290	0.669756	0.482795	0.645902	0.827743	0.447457	0.147639	0.192715	0.42444
ACA1_054300	0.0873739	0.114062	0.113754	0.201983	0.128485	0.0464313	0.0188557	0.153335
ACA1_054310	2.52608	5.81128	4.98296	3.89304	1.61286	2.43695	1.29995	0.682014
ACA1_054320	108.339	101.362	113.668	92.0461	94.9019	94.4133	98.428	122.627
ACA1_054330	5.6607	5.18927	4.94964	5.28892	4.88126	4.37102	3.70843	5.93005
ACA1_054340	111.176	95.4933	89.8604	84.0255	103.92	84.9229	60.3394	65.6186
ACA1_054350	4.19075	4.21281	3.60728	3.85619	4.13036	2.80102	2.68896	7.43311
ACA1_054360	7.73965	9.03598	9.26266	9.1532	8.57356	8.24255	4.93444	4.88661
ACA1_054370	2.90004	3.01272	2.36784	2.5515	2.43925	1.894	1.52379	1.67801
ACA1_054380	29.5709	32.5293	27.1915	25.6633	28.711	16.1373	13.438	28.1304
ACA1_054390	0.942394	0.972526	0.872908	0.889535	0.626629	0.801276	0.336007	0.970728
ACA1_054400	0.00912011	0.0173176	0	0.00733322	0.0143054	0.00775442	0	0.00800256
ACA1_054410	24.6695	18.6022	23.695	19.602	17.9531	14.1577	10.187	11.2346
ACA1_054420	2.32291	1.62668	1.84067	1.8148	1.58924	1.70892	0.867487	1.04082
ACA1_054430	6.52035	7.34934	9.30631	9.42676	11.6131	5.3801	1.63586	1.60649
ACA1_054440	21.1265	22.272	20.8696	20.7377	19.6892	16.4855	10.0263	13.9234
ACA1_054450	1.48102	1.5195	1.24398	1.57499	1.57369	1.11707	1.031	1.38338
ACA1_054460	197.332	186.353	189.441	197.152	252.08	183.812	70.7359	61.968
ACA1_054470	9.52989	8.74954	10.015	9.68364	7.96689	6.91561	4.45971	4.47205
ACA1_054480	7.90086	9.76183	9.83793	10.9652	8.89152	11.8711	4.48448	6.64781
ACA1_054490	6.05711	5.23682	4.95421	5.18122	5.6197	3.83517	2.69217	2.44259
ACA1_054500	11.1228	13.8121	15.5556	15.0828	12.6406	9.27715	5.34365	8.99478
ACA1_054510	34.4266	29.3565	26.9974	24.251	25.3105	23.9558	19.5808	38.2141
ACA1_054520	0.51916	0.381599	0.36471	0.511702	0.354629	0.512614	1.0264	1.51358
ACA1_054530	3.35976	3.66063	3.46292	4.02731	3.48091	2.99369	2.03335	2.11043
ACA1_054540	2.09528	1.69708	1.58041	2.10357	1.56901	1.33866	1.01164	2.2748
ACA1_054550	3.38993	3.91991	3.55953	4.77005	6.37394	1.90306	0.468949	0.247878
ACA1_054560	2.29286	1.83541	1.58923	1.77133	2.66798	0.993872	0.0776172	0.118347
ACA1_054570	71.2059	55.763	63.2419	60.4866	53.9155	35.6615	22.0831	19.7611
ACA1_054580	0.693487	0.585251	0.607989	0.722832	0.624464	0.633318	0.75383	0.924034
ACA1_054590	0.968627	0.988113	1.09277	1.26769	0.897062	1.09519	1.6189	3.08327
ACA1_054600	0.028332	0.0268989	0.00536523	0.0364495	0.0133321	0.0144537	0.029348	0.0149162
ACA1_054610	1.11341	1.03243	1.18947	0.942242	0.66701	0.408481	0.330645	0.307619
ACA1_054620	3.13756	3.13632	3.40268	3.30079	2.93769	1.83333	1.16926	1.09154
ACA1_054630	0.448589	1.04108	0.802298	0.561085	0.703638	0.381415	0.559331	0.918447
ACA1_054640	0.904044	1.35523	1.71199	0.975597	0.429145	1.01141	0.821459	1.1064
ACA1_054650	5.91481	5.34168	3.89298	5.74191	2.43257	1.28794	1.6189	2.59501
ACA1_054660	0.0354561	0.0673251	0	0.0285092	0	0	0	0
ACA1_054670	0	0	0	0.016577	0	0	0	0
ACA1_054680	0.0743231	0.105845	0.246305	0.418328	0.11658	0.0315968	0.0320785	0.0326079
ACA1_054690	48.6649	49.8024	53.0903	55.8596	39.7572	24.3618	14.3833	9.36033
ACA1_054700	2.47661	3.09002	2.79114	2.53767	2.35488	2.59025	1.79731	2.31737
ACA1_054710	11.1986	12.7762	13.0053	12.8102	11.8641	10.2844	6.43564	9.41919
ACA1_054720	1.31031	1.9999	1.53906	1.50703	1.71709	0.606409	0.314985	0.49483
ACA1_054730	2.62934	3.56619	3.35065	3.17921	2.68233	1.02535	0.494894	0.780614
ACA1_054740	1.29893	1.38414	1.3245	1.31832	1.41766	0.868863	0.40381	0.657556
ACA1_054750	30.6434	34.3152	34.6282	30.4404	32.7162	23.6861	16.648	21.8743
ACA1_054760	55.4351	66.723	56.5263	54.0688	55.632	33.1193	21.0947	32.2363
ACA1_054770	0.0086346	0.00819782	0.0408783	0.0277713	0.0135439	0.0220248	0.0298141	0.0151531
ACA1_054780	2.87426	3.56302	3.19687	3.54236	2.50032	2.5399	1.84187	6.89436
ACA1_054790	3.39254	3.91564	3.48516	3.88673	2.93894	2.65828	2.00975	1.53705
ACA1_054800	1.42546	1.4178	1.31756	1.6101	1.41075	1.52943	1.28907	0.9232
ACA1_054810	0	0.106249	0.0529808	0.134975	0.0146281	0.0158586	0.177104	0.212759
ACA1_054820	4.98526	5.44969	5.65974	5.2321	5.09377	9.13995	4.90236	2.32873
ACA1_054830	1.74618	1.48516	1.11373	1.34555	0.846422	0.814522	0.701328	1.17044
ACA1_054840	7.61739	7.65748	7.58965	7.1791	5.54464	5.63009	3.05135	2.60661
ACA1_054850	26.4377	26.2242	28.8434	28.3648	25.9955	24.3576	10.4229	9.00224
ACA1_054860	3.78657	3.81695	3.31974	4.17233	3.07972	3.10031	2.58262	4.26603
ACA1_054870	0.0839389	0.0597697	0.0596082	0.0674929	0.0329158	0.0713695	0.452859	1.08639
ACA1_054880	1.38425	1.31423	1.59739	2.05216	1.22134	0.968545	1.0082	1.20198
ACA1_054890	2.96406	3.54948	4.31556	3.71271	4.48576	7.38333	2.09576	2.22184
ACA1_054900	7.39953	6.11195	5.97282	5.75638	6.31109	6.2443	3.65679	3.24641
ACA1_054910	7.71009	6.47545	6.45795	5.72258	5.87243	2.9626	2.17583	2.14669
ACA1_054920	21.81	21.6457	23.3615	23.0615	22.7796	18.9424	12.0869	13.3369
ACA1_054930	8.87583	8.64746	8.17308	8.69681	6.94291	8.69256	7.4612	25.7093
ACA1_054940	146.217	162.435	153.58	148.191	173.964	102.065	153.601	502.253
ACA1_054950	4.84386	6.10849	5.89681	5.16151	4.49176	2.97935	1.70302	2.71297
ACA1_054960	0.662914	0.314691	0.493177	0.380736	0.334228	0.281823	0	0.33239
ACA1_054970	32.2762	29.3396	34.7872	31.7503	23.1592	33.136	28.306	40.0715
ACA1_054980	5.42115	4.8302	4.89611	5.02961	3.59759	4.11297	4.24767	8.63554
ACA1_054990	3.13115	3.11545	2.7987	3.42403	2.37711	2.3428	1.21088	0.85721
ACA1_055000	0.52489	0.463971	0.719781	0.625797	0.440051	0.292397	0.109367	0.333517
ACA1_055010	7.11242	7.97386	7.50455	8.53271	8.20399	9.16755	5.6497	6.78862
ACA1_055020	0.00824884	0.0234947	0.0312417	0.0265306	0.0194082	0	0.0498438	0.115809
ACA1_055030	3.60393	3.22411	3.72523	3.31601	2.88407	3.18912	2.74653	2.00262
ACA1_055040	11.3084	12.3451	11.9978	11.4326	11.3823	7.73587	3.9428	6.27038
ACA1_055050	118.498	111.237	113.842	111.841	115.297	91.2229	41.1616	53.394
ACA1_055060	25.7978	27.3117	30.1926	24.2147	20.0663	16.9887	15.7309	13.7441
ACA1_055270	26.7498	24.1955	25.7192	28.0901	28.1277	20.9	16.382	18.3743
ACA1_055280	0.137185	0.130246	0.0811836	0.220613	0.188285	0.0874818	0.118421	0.0601875
ACA1_055290	0.149784	0.0853243	0.255281	0.240874	0.140967	0	0.103437	0.184002
ACA1_055300	5.70897	3.89518	4.81917	4.23252	4.12834	4.31108	2.70627	2.2415
ACA1_055310	22.9169	19.7194	18.177	17.102	19.1676	17.7235	13.5114	13.2963
ACA1_055320	0.45576	0.517136	0.494688	0.464783	0.305135	0.349706	0.211103	0.321881
ACA1_055330	5.14294	6.33237	6.18844	3.74761	2.49993	4.60056	7.30664	7.16868
ACA1_055340	7.49531	7.34834	7.17797	7.20655	6.06062	8.9512	10.7975	15.8896
ACA1_055350	0	0	0	0	0	0	0	0.031149
ACA1_055360	0	0	0	0	0	0	0	0
ACA1_055370	0	0	0	0	0	0	0	0.0162628
ACA1_055380	0.0229715	0	0.0217506	0.0184708	0	0	0	0.0806268
ACA1_055390	2.36315	3.53801	2.46704	2.9233	1.66328	2.60176	2.30144	3.53572
ACA1_055400	0.240374	0.228215	0.204838	0.141737	0.069124	0.115815	0.152163	0.274195
ACA1_055410	1.17563	1.54062	1.53645	1.46453	1.23369	1.50642	0.471679	0.784576
ACA1_055420	9.57314	12.7244	8.95446	12.2227	8.55459	7.84363	5.15855	18.4293
ACA1_055430	70.267	60.705	62.1433	54.429	62.9569	50.2358	33.6623	55.4588
ACA1_055440	5.64347	5.02068	5.41394	4.89652	3.6873	4.03964	2.67471	2.87111
ACA1_055450	19.8327	16.1042	16.7401	17.3633	14.0194	14.1448	8.58812	10.39
ACA1_055460	4.72211	5.38685	5.12967	5.18029	5.28245	4.29512	2.87546	4.04712
ACA1_055470	15.2384	15.9389	19.075	17.1677	8.87898	6.55147	3.79015	9.32959
ACA1_055480	5.45456	5.36277	5.04988	4.87317	4.16382	2.8445	2.09265	1.82938
ACA1_055490	5.63035	4.7226	5.01207	5.07617	4.36709	3.43022	2.12778	1.71942
ACA1_055500	0.533775	0.208672	0.52027	0.41657	0.28319	0.507239	0.379452	0.413266
ACA1_055510	9.91982	10.3002	9.82059	10.1167	9.63133	5.84	4.29232	6.25826
ACA1_055520	18.0812	20.2738	19.2986	19.2284	17.6878	13.8583	10.2934	14.3018
ACA1_055530	0	0	0	0.00901667	0.00879472	0.00953456	0	0.029519
ACA1_055540	7.44044	7.96682	8.89063	7.58821	6.75823	6.27574	6.83311	16.4678
ACA1_055550	3.03268	2.90896	3.19713	3.31836	2.40299	3.08363	1.78123	0.96018
ACA1_055560	0.148617	0.287626	0.248963	0.211421	0.183802	0.170104	0.103618	0.0551719
ACA1_055570	12.7859	9.29087	12.174	13.4971	9.63559	7.53096	5.17939	5.76629
ACA1_055580	3.49463	3.03384	2.71664	2.97394	2.34618	2.11577	1.27942	1.83746
ACA1_055590	0.71908	0.964891	0.762564	1.09471	0.917374	0.880418	0.380709	0.715095
ACA1_055600	10.3585	10.304	10.6211	8.66377	7.24621	9.22778	4.98752	4.49891
ACA1_055610	0.210638	0.474959	0.398885	0.529274	0.495596	0.380579	0.159098	0.369654
ACA1_055620	20.5843	20.4538	24.5047	20.8578	17.9777	15.6838	14.5428	11.6614
ACA1_055630	1.63427	1.38268	1.50998	1.66379	1.6125	2.82953	1.57001	1.18538
ACA1_055640	51.0538	47.1839	53.5402	45.6848	35.8397	45.9453	44.8899	51.818
ACA1_055650	59.0679	61.3532	58.0988	56.852	63.404	48.2738	30.8975	25.6055
ACA1_055660	3.38003	3.84228	3.53219	3.93579	3.86551	4.04651	2.10777	3.46181
ACA1_055670	0.339231	0.268393	0.187367	0.21594	0.243881	0.108162	0.29283	0.52091
ACA1_055680	0	0.142571	0.142186	0	0.117773	0.0638401	0	0.131766
ACA1_055790	0.222647	0.237269	0.305465	0.146142	0.0926543	0.0618145	0.0823684	0.0757537
ACA1_055800	0.280487	0.519917	0.429985	0.289969	0.230455	0.295268	0.588008	1.11339
ACA1_055810	0	0	0	0	0	0	0	0
ACA1_055820	0.845471	1.09874	0.993571	1.02214	0.893519	0.611801	0.46067	0.441965
ACA1_055830	2.77889	2.34045	3.22533	2.95521	2.77701	1.86735	1.43153	3.69689
ACA1_055840	0.523076	0.744925	0.520038	0.578312	0.994826	0.911733	0.327358	0.286863
ACA1_055950	19.6268	16.9871	18.0205	16.5651	11.765	20.4524	19.0956	4.50841
ACA1_055960	0.116846	0.166404	0.055318	0.25837	0.13746	0.124186	0.0756478	0.102528
ACA1_055970	0.34005	0.0538081	0.429302	0.364566	0.577837	0.867387	0.88061	1.54164
ACA1_055980	0.0141961	0	0	0	0	0	0	0
ACA1_055990	0	0	0	0	0	0	0	0
ACA1_056090	3.69617	4.42306	4.73921	4.45798	6.14492	2.5698	0.565002	0.236488
ACA1_056300	10.3443	5.28824	6.8601	7.50935	5.02534	4.48666	4.22969	4.81397
ACA1_056310	0.924222	0.818481	0.632425	0.836813	0.694392	0.693374	0.690536	0.845045
ACA1_056320	2.29133	2.19485	2.36325	1.51339	1.39592	1.04369	1.00662	1.13094
ACA1_056430	1.01606	1.2672	1.25808	1.14088	1.10808	0.920145	0.65392	0.580305
ACA1_056540	0.386794	0.462707	0.520054	0.31723	0.266952	0.151282	0.0467441	0.135759
ACA1_056550	0	0	0.0109697	0.0186311	0	0	0	0.0101658
ACA1_056560	0	0	0	0	0	0	0	0.0158916
ACA1_056670	0.326443	0.338106	0.358267	0.644278	0.331666	0.365875	0.160109	0.117181
ACA1_056770	0	0	0	0	0	0	0	0
ACA1_056880	0	0	0	0	0	0	0	0
ACA1_056890	0	0	0	0	0	0	0	0
ACA1_056900	0	0	0	0	0	0	0	0
ACA1_056910	0	0	0	0	0	0	0	0
ACA1_056920	0	0	0	0	0	0	0	0
ACA1_056940	0	0	0	0	0	0	0	0
ACA1_056950	0	0	0	0	0	0	0	0
ACA1_056960	0	0	0	0	0	0	0	0.071956
ACA1_056970	0	0	0	0	0	0	0	0
ACA1_056980	0	0	0	0	0	0	0	0
ACA1_056990	0	0	0	0	0	0	0	0
ACA1_057000	0	0	0	0	0	0	0.0204042	0
ACA1_057010	0	0	0	0	0	0	0	0.00410587
ACA1_057020	0	0	0	0	0	0	0	0
ACA1_057030	0	0	0	0	0	0	0	0
ACA1_057040	0.134933	0.109807	0.127762	0.0619977	0.0907075	0.0163897	0	0.0169142
ACA1_057050	0.81549	0.774239	0.857941	0.801426	0.639572	0	0.312864	1.66965
ACA1_057060	43.7255	57.796	54.386	53.8429	58.4214	66.3413	33.4786	20.4474
ACA1_057070	4.38889	5.55001	6.07629	3.97381	3.9917	4.89195	3.07224	1.86082
ACA1_057080	23.2713	24.3602	24.6334	24.9011	21.9014	19.1777	14.9889	11.0999
ACA1_057090	4.51424	4.15732	4.6305	4.57352	4.43734	3.44164	2.44198	2.46908
ACA1_057100	60.0397	66.9571	73.2552	66.646	61.4566	54.9903	33.5353	35.5414
ACA1_057110	5.65323	5.36727	5.29977	5.64825	3.59965	4.99705	3.11641	1.4243
ACA1_057120	1.25363	1.39579	1.48195	1.39899	1.37945	0.859181	0.573868	0.453338
ACA1_057130	3.72307	3.61582	3.36349	3.25453	2.97351	3.55763	2.63887	2.45764
ACA1_057140	20.2857	24.1642	19.5655	20.2117	18.1825	20.6227	18.7074	20.2323
ACA1_057150	15.3384	15.4071	15.7431	17.1924	15.1813	16.6671	15.5442	16.4736
ACA1_057160	0.866314	0.868551	0.748085	0.841466	0.924027	0.695339	0.418777	1.10071
ACA1_057170	5.86047	6.8238	7.09328	6.1348	5.5285	3.57264	1.28858	1.45538
ACA1_057180	247.816	241.373	226.867	216.571	273.328	214.656	164.082	196.417
ACA1_057200	5.14285	4.65916	4.96338	4.9523	5.27748	3.55087	2.17156	3.52314
ACA1_057210	0.455933	0.596516	0.489611	0.563316	0.470957	0.4633	0.37437	0.595218
ACA1_057220	5.67016	5.58458	5.92072	5.11313	4.44699	4.86614	3.2478	6.46331
ACA1_057230	7.25282	7.8434	8.1212	7.42898	6.22351	4.70301	5.07368	14.1941
ACA1_057240	4.66013	3.95633	4.57916	3.99248	3.71929	3.44331	2.77637	6.16969
ACA1_057250	15.3563	18.9105	18.7396	17.4101	18.9723	13.533	4.70971	2.56017
ACA1_057270	0.0316013	0.0300028	0.0299217	0.101639	0.0743528	0.0268692	0.0545576	0.27729
ACA1_057280	1.54448	1.46635	1.50995	1.58515	1.06358	0.832761	0.466085	0.594976
ACA1_057290	2.0108	2.45453	2.33911	2.12497	1.82484	1.53872	0.793487	2.2181
ACA1_057300	4.77134	5.5964	4.85407	4.46176	5.12745	3.55077	2.23752	4.3383
ACA1_057310	1.67942	1.53315	1.25378	2.02557	1.41846	1.15334	1.95153	6.26294
ACA1_057320	1.81552	1.74263	1.5868	1.59617	1.596	1.38251	1.17109	3.42245
ACA1_057330	39.7932	17.2531	19.3644	18.952	5.26814	15.5021	42.323	130.17
ACA1_057340	0.940548	0.845346	0.949928	0.70585	0.914689	0.853019	0.617042	1.26545
ACA1_057360	6.06181	6.91653	6.1257	6.71012	6.28912	6.63328	4.2706	5.65294
ACA1_057370	11.2116	9.81386	10.9839	10.005	9.17425	6.80517	5.53832	4.43554
ACA1_057380	210.768	152.918	177.007	178.37	55.7769	80.6506	344.62	1302.42
ACA1_057390	8.2246	8.1262	8.28903	7.59953	9.33665	6.11592	5.84815	12.7945
ACA1_057400	2.79726	2.84914	2.93144	3.1991	1.6933	2.42457	1.20732	3.24088
ACA1_057410	0.367459	0.415677	0.281304	0.333182	0.208478	0.152893	0.0404932	0.0960436
ACA1_057420	8.48317	8.57326	9.712	11.3685	7.46913	14.2896	8.35906	16.8536
ACA1_057430	24.9994	26.1485	23.0975	21.5614	22.265	22.0279	14.2647	18.3243
ACA1_057440	7.29144	8.34688	8.55555	8.12101	8.46834	9.3587	6.23386	5.92348
ACA1_057450	5.26324	6.57392	5.43283	6.00114	5.98876	3.55807	1.61995	1.34385
ACA1_057460	7.05055	4.94767	5.62644	7.12909	3.64325	4.57126	2.56473	4.03474
ACA1_057470	0.57564	0.523429	0.491308	0.528046	0.527766	1.04782	0.398921	0.917722
ACA1_057490	12.1232	13.6505	13.6024	13.7533	12.5353	7.81865	4.36123	5.13755
ACA1_057500	20.9372	33.8576	27.9912	26.9726	35.2151	9.42344	3.12355	1.97695
ACA1_057510	63.5567	48.4103	46.914	52.6778	39.9093	36.2598	31.8331	20.6986
ACA1_057520	3.14509	3.03543	3.61887	3.18203	2.67899	3.26739	2.60702	3.49989
ACA1_057530	34.1995	32.3588	33.3623	30.7589	31.1684	17.695	13.3193	14.8701
ACA1_057540	0	0	0.0533947	0.0272059	0	0.0095895	0.0389428	0.0989637
ACA1_057550	0.00951317	0.00903195	0.0180151	0.0305971	0.0447659	0.0242659	0.00821193	0.100169
ACA1_057560	0	0	0	0	0	0	0	0
ACA1_057570	0	0.0275149	0	0.0233027	0	0	0	0
ACA1_057780	0.028938	0.0412113	0.0411	0.0465365	0.0340432	0.0369071	0.0124899	0.0253921
ACA1_057790	28.1958	29.5653	27.8542	29.1305	26.2689	39.4734	19.2205	18.7028
ACA1_057800	78.9137	72.8166	71.9352	74.9256	64.31	58.9812	56.0936	61.1224
ACA1_057810	37.2646	35.9742	39.0644	40.161	35.7956	23.963	10.6099	14.357
ACA1_057820	23.5086	25.4164	24.0697	25.7763	23.8185	20.7534	13.205	19.9371
ACA1_057830	4.61933	5.65411	3.89426	4.50066	4.03375	5.11554	3.61813	5.03405
ACA1_057840	3.03034	2.78543	2.94238	2.94876	2.43718	6.15421	3.88211	2.25254
ACA1_057850	5.54533	6.93718	6.1154	7.71117	7.57253	20.5794	8.84154	7.04114
ACA1_057860	5.25085	5.03785	4.998	5.58113	5.12865	4.37032	2.48756	1.85999
ACA1_057870	0.603515	0.572986	0.495246	0.679376	0.546952	0.21666	0.173655	0.188289
ACA1_057880	3.01511	3.34471	3.72634	5.84399	1.4686	1.4842	1.17806	5.1242
ACA1_057890	0	0	0	0	0.0120359	0.0130483	0.14572	0.659829
ACA1_057900	0.0390246	0.0105859	0	0.0089653	0.00874462	0.0521413	0.375366	1.99097
ACA1_057910	0	0	0	0	0	0	0	0.374967
ACA1_057920	0	0	0	0	0	0	0	0
ACA1_057930	30.0325	30.0084	24.6022	25.6858	31.758	25.6309	16.1179	21.2201
ACA1_057940	20.726	25.0708	25.7891	25.9648	27.5064	17.0519	6.88647	4.81477
ACA1_057950	13.2946	17.3898	19.8421	20.189	17.7229	11.0575	4.50154	15.394
ACA1_057960	18.178	18.93	19.6081	18.1378	14.1013	17.0838	9.74546	34.8941
ACA1_057970	90.8485	74.847	83.7449	85.7175	56.825	37.7357	13.5412	8.88159
ACA1_057980	4.60049	5.57452	4.92044	6.30388	7.31317	5.6522	2.77694	2.85238
ACA1_057990	7.17181	7.80078	9.07877	8.06077	10.0144	8.21886	5.01995	3.76212
ACA1_058000	1.21728	1.13212	1.12318	1.24345	1.07159	1.17758	1.46359	1.68938
ACA1_058010	10.3126	10.7299	10.5296	8.72846	8.94875	7.37358	9.29762	20.0028
ACA1_058020	45.9405	46.1456	46.1275	45.1297	46.7259	39.7948	23.9332	17.0857
ACA1_058030	7.56967	7.05013	5.99549	6.43369	5.44012	3.94	2.06214	4.04082
ACA1_058040	20.0796	11.0044	12.0438	13.1155	3.22216	7.83082	39.798	147.423
ACA1_058050	5.34392	5.71801	5.7454	5.03912	2.3422	2.83163	2.53108	19.6736
ACA1_058060	10.3262	10.4166	11.6248	9.82361	8.028	7.1592	4.37914	2.83152
ACA1_058070	3.99673	4.05964	3.74025	3.72917	3.90096	2.46186	1.53087	1.14329
ACA1_058080	2.08905	1.10578	1.27783	1.29326	1.04394	1.82338	1.57989	6.05074
ACA1_058090	9.40903	7.3923	7.33779	8.07137	7.35786	7.76752	7.90167	12.2881
ACA1_058100	2.38763	2.24921	2.41027	2.14393	1.97458	2.03799	1.47561	2.08691
ACA1_058110	31.0523	16.6699	16.7809	17.7578	4.36864	8.86526	37.1732	253.603
ACA1_058120	62.7307	59.1535	65.5905	73.2331	78.2294	50.8952	70.1266	74.0374
ACA1_058130	14.599	14.272	14.0822	16.6725	18.4626	11.7922	12.6021	26.4808
ACA1_058140	3.83571	3.27826	2.98092	3.14072	3.73123	3.10192	1.84097	3.45481
ACA1_058150	42.7317	52.0289	54.0503	55.8667	67.7946	44.0986	20.2736	18.6046
ACA1_058160	0	0.019824	0	0.0167892	0.0327519	0.0355071	0.0901209	0.916083
ACA1_058170	3.22073	2.4237	3.0636	3.44895	3.48046	3.26846	3.49766	3.80283
ACA1_058180	0.0373111	0.0295198	0.047104	0.0400011	0.0146312	0.0528733	0.214717	0.163696
ACA1_058190	4.04236	4.09374	4.03483	4.30671	4.22712	2.96444	2.76247	3.07409
ACA1_058200	6.87324	6.44322	6.71323	6.64235	7.04001	4.71945	2.90104	2.60647
ACA1_058210	3.85927	3.79299	3.70773	3.39433	3.00012	3.30061	2.21767	3.24734
ACA1_058220	2.28157	2.72776	2.69372	3.10288	2.46869	4.25106	2.1944	2.86088
ACA1_058230	11.4313	18.3269	16.703	12.3668	13.2239	7.11292	7.22135	26.6037
ACA1_058240	43.0351	69.5656	63.6886	54.0455	57.1209	22.0957	16.7401	6.42935
ACA1_058250	2.43969	1.23535	1.11651	1.34049	0.79725	0.3803	0.210598	0.392469
ACA1_058260	65.8884	47.8074	49.8822	50.1524	40.3489	9.20909	9.4725	9.54547
ACA1_058270	4.14033	4.93311	4.74208	4.56457	4.42462	3.00176	1.96418	1.83193
ACA1_058280	4.7351	4.42933	4.09644	4.40051	3.93255	3.17846	1.91033	2.61539
ACA1_058290	13.0204	16.6164	14.6337	15.2642	14.9992	15.6009	14.5899	21.5804
ACA1_058300	5.23139	5.58808	6.21514	4.97817	4.20863	3.05864	2.14322	1.97674
ACA1_058310	36.9405	39.3578	42.108	50.9597	73.9332	69.4782	20.4965	7.55979
ACA1_058320	10.1841	19.446	14.9761	18.3904	11.9585	6.48224	2.65207	4.39322
ACA1_058330	5.91985	6.25126	6.57754	5.97426	5.96934	4.05752	2.39863	3.02126
ACA1_058340	21.5617	22.2714	22.311	21.9397	20.7387	18.2434	13.7017	15.9615
ACA1_058350	75.959	83.6765	90.6484	84.4336	77.3141	83.6078	65.7825	44.1449
ACA1_058360	0	0	0.0100824	0	0	0.00905385	0.073535	0.102779
ACA1_058370	19.7811	27.6118	27.054	19.6924	23.0861	12.2471	9.28303	13.6722
ACA1_058380	0.0760561	0.288835	0.144027	0.305772	0.119298	0	0.0656529	0.867573
ACA1_058390	23.9195	20.491	23.0102	30.6088	33.0208	14.6662	13.3495	14.5018
ACA1_058400	0.078287	0	0.0247087	0	0.0613989	0.022188	0	0.137388
ACA1_058410	3.47361	2.58868	3.00607	3.4087	2.94398	5.25588	4.28815	8.29179
ACA1_058420	10.2526	12.7356	10.4347	12.7107	12.1145	9.71577	7.25171	8.00549
ACA1_058430	0	0	0	0.0146255	0.0285311	0.0309312	0.0785068	0.031921
ACA1_058440	2.88089	2.47467	2.77973	2.6253	1.93665	2.7061	1.82368	4.1409
ACA1_058450	21.4407	22.3898	22.4884	25.7501	26.0056	19.6049	7.68599	6.09917
ACA1_058460	0.0223422	0.0636361	0.0846188	0.125753	0.035045	0	0	0.0196045
ACA1_058470	0	0	0	0	0	0	0	0
ACA1_058480	0	0	0	0	0	0	0	0
ACA1_058490	0	0	0	0	0	0	0	0.0321601
ACA1_058500	0.828217	0.970355	0.884307	1.6011	1.06416	2.02269	2.28169	4.34492
ACA1_058510	7.84246	9.79705	7.7676	8.04832	6.27207	8.99315	6.14622	12.2237
ACA1_058520	24.2276	25.0949	24.7804	25.5553	23.9047	34.1793	25.8091	26.1647
ACA1_058530	5.73259	5.80011	5.48323	5.04269	4.74036	4.86865	3.97335	5.17256
ACA1_058540	19.3369	22.5582	15.7518	21.7801	19.8625	30.6527	9.05554	5.97638
ACA1_058550	16.4305	16.6565	15.2229	13.3642	16.2727	11.8919	8.69739	10.0801
ACA1_058560	26.7942	27.3221	26.7282	26.8692	27.2849	19.746	12.0651	11.5145
ACA1_058570	4.12291	4.73843	4.97389	3.48232	2.6095	2.60608	1.74046	1.3487
ACA1_058580	0.40312	0.266246	0.672113	1.31769	2.43992	8.89672	2.11057	0.676687
ACA1_058590	15.2473	18.9938	19.6543	15.9386	14.8632	14.0788	8.73753	7.65889
ACA1_058700	1.87914	2.38479	2.3424	2.78282	3.30978	2.80279	1.52926	1.50453
ACA1_058710	397.466	355.185	345.84	389.995	471.742	758.006	754.502	645.69
ACA1_058720	21.6296	23.93	20.5431	24.5877	24.6966	15.0486	9.89143	16.1148
ACA1_058730	38.7137	51.9472	55.7511	54.9735	49.0569	35.8681	19.6914	86.3026
ACA1_058740	394.103	558.809	569.748	518.569	798.239	373.52	123.503	85.9511
ACA1_058750	3.85298	3.01063	2.92178	3.57786	4.93384	11.4371	5.47458	4.11386
ACA1_058760	82.9032	69.9612	65.1055	69.2231	83.065	132.437	38.2211	17.1343
ACA1_058770	2332.83	2262.79	2175.45	2166.76	2459.83	2432.58	1759.86	1541.13
ACA1_058780	8.28695	8.0304	8.63723	7.36923	7.37257	5.97182	3.99261	4.88524
ACA1_058790	215.274	229.269	236.489	226.748	226.291	190.09	116.086	119.351
ACA1_058800	54.8304	67.6506	70.9599	65.9534	80.8367	63.5953	34.1289	45.307
ACA1_058810	383.977	351.129	379.589	329.166	339.783	219.927	171.906	291.563
ACA1_058820	52.3146	50.8027	46.5712	47.1426	52.3185	44.7226	27.4784	39.7137
ACA1_058830	12.9443	15.3238	13.5185	14.4759	15.7318	9.98186	5.48984	7.69425
ACA1_058840	33.832	33.6486	26.6251	26.2364	18.8774	21.6383	21.7544	38.0352
ACA1_058850	532.413	630.23	616.849	542.93	745.341	611.556	347.573	679.874
ACA1_058860	34.6674	34.7025	35.2899	34.1552	38.8221	30.146	23.3016	33.9663
ACA1_058880	1.60611	0.999914	0.922421	1.22792	0.536896	1.41038	1.72735	2.91102
ACA1_058890	18.5032	19.2527	20.6126	19.5191	23.3587	25.341	14.5274	19.8498
ACA1_058900	1.49409	1.4994	1.64426	1.83892	1.73198	2.1507	1.12003	1.07526
ACA1_058910	1.57763	1.18223	1.37887	1.5146	1.66767	3.66078	2.12246	2.29176
ACA1_058920	4.42457	0.737971	1.18889	1.05769	0.656505	1.42347	3.20001	23.8715
ACA1_058930	0.590829	0.623269	0.634017	0.591197	0.720805	0.714461	0.510013	0.426265
ACA1_058940	5.85474	6.75398	6.17938	6.93489	5.13486	5.90582	5.01768	5.00843
ACA1_059050	0.198922	0.110168	0.141262	0.146619	0.0910063	0.112757	0.0858566	0.0581824
ACA1_059160	0	0	0	0	0	0	0	0
ACA1_059170	0	0	0	0	0	0	0.0405213	0.12357
ACA1_059280	0.0645933	0	0	0	0	0	0	0
ACA1_059290	1.91553	1.30467	1.45886	2.81259	1.66561	1.6995	1.15028	1.0231
ACA1_059300	12.4982	9.92985	10.6295	11.8353	14.3785	27.0216	8.01741	5.03158
ACA1_059310	0.383259	0.400259	0.6532	0.246534	0.150291	0.293281	0.231585	0.80711
ACA1_059420	0.0303281	0.043191	0.0430743	0.060965	0.0713572	0	0.0916291	0.678602
ACA1_059430	16.0928	26.5301	25.7571	29.0198	25.6122	17.5188	6.62612	3.78132
ACA1_059440	3.29083	3.87805	3.30725	3.3656	2.89788	3.69391	2.87807	9.44796
ACA1_059450	3.99537	4.38903	4.26435	4.41328	3.42005	2.93108	1.68672	4.58611
ACA1_059460	399.996	383.542	379.937	376.864	421.58	424.454	325.4	323.151
ACA1_059470	7.69518	7.25588	8.93306	8.89979	7.68864	6.76694	5.1412	9.75837
ACA1_059480	2.99568	3.79219	3.90801	3.63987	2.92376	2.60369	2.06873	5.43243
ACA1_059490	30.3994	34.3588	34.5232	37.7423	37.731	26.335	15.0983	28.8933
ACA1_059500	14.5962	15.9208	15.9896	19.3897	16.6155	11.2256	6.27943	11.875
ACA1_059510	16.1205	15.8805	16.334	19.4694	18.8617	18.0386	6.39207	3.03315
ACA1_059520	3.32989	3.21328	3.69045	3.23052	2.50025	1.1325	0.876462	1.35076
ACA1_059530	48.6124	62.5723	58.183	68.2843	64.4129	49.165	27.5992	19.7113
ACA1_059540	115.997	136.812	143.291	132.919	157.185	112.869	56.4831	40.792
ACA1_059550	6.11617	4.7035	5.32781	6.34401	6.18786	6.03236	4.75163	5.58139
ACA1_059560	0	0	0	0	0	0	0	0.148047
ACA1_059570	9.04265	16.112	17.2804	12.2178	9.84455	13.6919	10.6215	2.86225
ACA1_059580	8.60831	13.7446	12.4241	14.11	15.5834	14.1236	8.38925	2.78352
ACA1_059590	10.6187	10.6397	8.81929	9.29158	5.60486	4.52993	4.91616	4.93281
ACA1_059600	12.4795	13.4398	14.6855	17.7129	15.7374	10.629	5.13271	2.30698
ACA1_059610	87.0297	90.0554	83.3918	73.6328	76.2324	47.5789	24.7953	17.8491
ACA1_059620	0	0	0	0	0	0	0.0227964	0
ACA1_059730	0.144619	0.194513	0.0456441	0.0872129	0.26465	0.0717284	0.0728218	0.0317244
ACA1_059740	40.5837	42.0947	42.8304	39.9692	44.9012	43.1481	30.8852	39.7539
ACA1_059750	0.549254	0.430213	0.650077	0.397476	0.40923	0.256853	0.308182	0.771121
ACA1_059760	8.58398	14.724	12.2207	13.4419	9.4637	10.3992	7.72816	8.75453
ACA1_059770	1.10061	0.999131	0.999286	0.899516	0.834807	0.692235	0.598671	0.473612
ACA1_059780	0	0	0.0153576	0	0.0127208	0.0137909	0	0.0142322
ACA1_059790	0.116576	0.110679	0.147173	0.109358	0	0.132159	0.184488	0.409164
ACA1_059800	1.26116	1.64508	1.48488	1.63132	1.54816	1.50123	1.24959	2.12664
ACA1_059810	0.877355	0.448525	0.958527	0.596924	2.17013	0.573827	0.291287	0.355314
ACA1_059820	7.0306	7.88298	7.63304	6.89276	8.20173	4.47743	2.40513	2.7545
ACA1_059830	14.7621	11.0647	14.5555	13.2531	13.4927	7.12511	4.83845	6.2818
ACA1_059840	7.62988	8.50863	7.869	7.39647	7.88768	4.03964	1.89091	1.72081
ACA1_059850	36.7743	33.5449	33.2267	32.9651	29.1375	30.7128	24.2453	34.8893
ACA1_059860	10.5983	11.5906	9.65389	8.62963	9.7324	11.9769	14.1089	18.4422
ACA1_059870	51.283	56.0275	50.8796	56.0559	50.0712	31.5336	23.8022	34.0427
ACA1_059980	9.29223	9.31844	11.5478	10.7638	11.0682	10.4685	5.38925	6.93055
ACA1_059990	5.81492	5.05664	4.79935	5.31696	4.92375	5.67704	2.20993	2.31413
ACA1_060000	38.1173	35.6324	34.2174	35.3642	33.0853	23.9331	22.3048	37.0806
ACA1_060010	40.0972	37.4838	39.7163	40.664	37.9371	27.0946	25.532	73.2255
ACA1_060020	3.77607	3.01701	3.32359	3.26074	3.03449	2.30622	2.69718	4.20004
ACA1_060030	4.83764	5.33907	5.2585	4.71832	4.58848	2.34617	2.08043	2.83501
ACA1_060040	0.740348	1.06786	1.36155	1.16769	0.748132	0.302637	0.19664	0.0874499
ACA1_060050	0.229715	0.174476	0.261007	0.221649	0.360322	0.0781267	0.198294	1.37066
ACA1_060060	0	0	0	0	0	0	0	0
ACA1_060070	0	0	0	0	0	0	0	0
ACA1_060080	0	0	0	0	0	0	0	0
ACA1_060090	7.61124	8.20693	9.26576	9.1144	8.10124	5.43143	4.83375	13.9296
ACA1_060100	16.6724	18.653	19.2267	17.9822	13.9837	8.59845	6.46735	9.29683
ACA1_060110	6.17822	6.54088	6.03923	5.50381	5.29862	4.70508	3.14617	4.38763
ACA1_060120	1.06478	1.1072	0.5281	0.856163	0.954387	0.388002	0.61276	0.978801
ACA1_060130	3.66419	4.16143	4.09047	4.13796	3.30406	3.41042	2.56414	3.14878
ACA1_060140	0.927554	1.13528	1.10046	1.22207	0.674874	0.826665	0.646332	0.902148
ACA1_060150	7.60727	7.56155	7.23676	9.39056	7.08664	5.92152	4.28533	6.61242
ACA1_060160	1.66724	1.97342	1.76557	1.83888	2.34848	2.53205	1.43919	2.54571
ACA1_060170	7.73653	8.88125	8.27234	8.8935	9.27443	7.1783	3.75813	7.20151
ACA1_060180	1.47949	2.14828	1.84033	1.16629	0.705299	0.789296	0.550913	0.916373
ACA1_060190	3.81232	4.00666	3.67478	3.76909	3.3996	2.24018	2.14381	4.30209
ACA1_060200	6.51992	8.89187	8.11749	8.08095	6.9215	4.01221	3.26492	4.5515
ACA1_060210	10.3928	11.3075	10.3432	10.7354	9.34072	4.257	2.53202	5.14761
ACA1_060220	188.698	182.023	187.256	169.277	175.799	161.182	161.384	239.035
ACA1_060230	14.2644	13.3788	14.9778	16.2462	12.7583	16.5039	12.7008	21.3962
ACA1_060240	22.7727	22.8364	22.5149	22.3187	20.1555	19.7903	13.8552	23.7139
ACA1_060250	51.1323	54.3777	55.8753	51.5373	57.412	44.2319	39.75	82.9681
ACA1_060260	6.85139	6.5775	5.90737	6.37075	5.91375	7.77809	5.12127	11.4527
ACA1_060270	24.3737	24.113	24.3065	27.6131	24.2561	28.5025	13.6729	36.963
ACA1_060280	4.48655	5.0467	3.74017	5.41126	4.51312	4.68546	2.39949	5.47726
ACA1_060290	19.0028	23.1912	20.5786	23.6971	21.9537	19.5757	13.4895	32.6163
ACA1_060300	2.51897	2.93396	3.2088	2.9755	2.50511	1.3248	1.06479	3.32684
ACA1_060310	3.10992	3.55625	3.20637	3.35636	3.34962	1.30448	1.07381	3.73548
ACA1_060320	56.1249	59.7758	66.2229	69.544	55.1913	56.041	39.5037	23.4873
ACA1_060330	4.50051	5.02744	4.95742	5.19244	4.40233	2.88894	1.92102	2.56295
ACA1_060340	0.780679	0.721684	0.933708	0.858987	0.483371	0.366824	0.567491	0.793178
ACA1_060350	28.6141	31.9487	34.3605	29.3142	24.2849	17.1916	20.725	36.5147
ACA1_060360	9.31919	9.86549	8.74102	8.37279	8.42405	6.99368	5.32522	9.69369
ACA1_060370	7.37292	7.38178	7.4253	6.30561	5.80871	5.67047	4.91797	6.5871
ACA1_060380	5.13289	4.96239	5.63058	5.15901	4.10744	5.08277	4.78202	8.41282
ACA1_060390	12.3598	12.9927	13.0058	13.7904	13.6509	7.73546	7.08344	10.7111
ACA1_060400	4.15366	4.43225	4.10242	4.34036	4.14927	4.09872	2.53845	2.24258
ACA1_060410	4.78046	3.68431	4.04711	4.11516	3.96976	3.20387	3.15561	4.63882
ACA1_060420	5.34547	6.14916	6.26644	6.89066	5.47888	5.33858	3.7598	5.4846
ACA1_060430	0	0	0	0	0	0	0.0205032	0
ACA1_060440	1.96949	2.48341	1.39861	2.05374	2.02732	6.01797	2.07199	3.4833
ACA1_060450	52.505	65.2862	60.1918	69.455	70.3135	58.9475	36.551	43.6934
ACA1_060460	1.56713	1.14069	1.23653	1.34409	0.532597	0.310908	0.496018	2.88772
ACA1_060470	12.3147	13.6348	14.2996	15.1507	11.3462	8.85052	6.97514	12.3538
ACA1_060480	1.40528	1.27432	1.16853	1.12994	1.2293	1.22548	1.08086	2.22112
ACA1_060490	17.3586	19.284	18.9733	19.1727	19.6378	19.3306	12.4942	12.3859
ACA1_060500	0.348519	0.233569	0.194115	0.26375	0.225101	0.470642	0.424726	1.02537
ACA1_060510	189.527	240.88	253.579	229.569	196.101	137.373	74.9572	74.6872
ACA1_060520	0.787192	0.615483	0.876886	0.968054	0.181582	0.354343	0.679517	2.80356
ACA1_060530	12.9426	14.0112	13.002	13.5796	9.96494	10.5348	5.51802	5.67834
ACA1_060540	0.996898	1.17826	1.19434	0.965164	0.366989	0.276773	1.35228	6.14104
ACA1_060550	10.8334	16.331	14.7991	10.9716	13.0689	6.50405	3.85484	4.68038
ACA1_060560	12.9007	17.79	16.0003	16.4076	17.8695	8.23708	5.18696	5.53081
ACA1_060570	7.64763	11.5404	10.4696	9.46394	10.9835	3.61974	2.71046	6.96406
ACA1_060580	0.243733	0.196693	0.21924	0.215577	0.21027	0.321215	0.578585	1.95688
ACA1_060590	2.36104	1.62221	1.44134	1.42383	1.09641	2.87915	3.29848	11.449
ACA1_060600	36.829	41.674	35.4098	35.4248	39.2978	27.9997	19.1379	25.9028
ACA1_060610	105.828	93.6726	85.3089	83.7781	97.656	96.9326	135.18	297.78
ACA1_060620	64.1314	71.7559	71.3871	74.1821	63.8606	76.3497	56.3687	74.6885
ACA1_060630	54.6306	59.4583	67.4442	60.1112	59.1087	40.5236	22.7313	27.1482
ACA1_060640	18.089	20.6933	18.2507	20.1482	18.8964	12.4807	9.91922	12.1646
ACA1_060650	58.2002	61.8087	61.8367	54.1687	47.261	43.5293	35.8345	36.0644
ACA1_060660	1.06289	0.974323	0.936987	1.9745	0.747365	1.62047	0.790949	1.73665
ACA1_060670	11.7643	13.2621	13.146	14.1634	14.2802	7.80384	3.71439	2.75272
ACA1_060680	7.14072	4.02807	3.70174	4.64754	2.51212	1.28323	1.34437	0.359249
ACA1_060690	11.142	12.4774	13.0072	14.8114	9.30472	9.9962	6.87241	2.3971
ACA1_060700	109.424	87.8548	97.104	130.834	108.277	105.352	39.5426	14.9724
ACA1_060710	0.541654	0.439454	0.466241	0.538471	0.378465	0.527532	0.569579	0.777733
ACA1_060720	0.470093	0.408597	0.388685	0.388636	0.358299	0.551697	0.68013	0.336963
ACA1_060740	0.0962095	0.156588	0.143151	0.0884106	0.0538965	0.151919	0.332199	0.0241201
ACA1_060750	0.0497728	0.0945101	0.1728	0.0800417	0.123613	0.141065	0.207663	0.1383
ACA1_060860	15.9334	19.5942	23.4614	25.2197	27.3048	70.0308	24.3673	11.9994
ACA1_060870	1.5607	3.51354	3.11222	2.46229	2.99514	0.663495	0.204124	0.124496
ACA1_060880	177.719	168.341	193.032	215.107	190.81	214.032	149.553	199.014
ACA1_060890	8.29499	9.66469	9.86477	7.43812	6.85949	10.8896	6.61046	7.8259
ACA1_060900	1.07287	1.54333	2.03169	2.61413	2.70278	6.10907	1.68385	0.941405
ACA1_060910	1.04849	1.11797	1.40514	1.37483	1.17653	1.02863	1.30887	1.06155
ACA1_060920	1.63369	2.98635	2.65506	2.80366	1.85497	2.55005	1.41023	0.834427
ACA1_060930	2.73673	5.60152	4.10565	4.8583	4.37634	2.50824	1.01245	0.810855
ACA1_060940	8.68936	8.80963	9.52042	8.40919	9.69905	7.69162	4.43351	8.04668
ACA1_060950	0.464152	0.183614	0.329612	0.217707	0.0606708	0.131549	0.166943	0.441216
ACA1_060960	4.79308	5.68829	4.17126	4.56243	4.33957	4.16524	2.98141	7.08175
ACA1_060970	11.5932	9.45827	10.7266	9.88885	7.08715	3.59805	3.99536	8.19996
ACA1_060980	0.161129	0.336552	0.51872	0.466412	0.278014	0.191801	0.0556356	0.226215
ACA1_060990	6.34851	5.05236	5.26372	5.82122	4.37993	3.95458	1.78764	1.83204
ACA1_061000	1.72946	1.99774	1.8013	2.25974	2.06848	1.07836	0.348344	0.404678
ACA1_061010	4.63542	4.94635	4.52034	4.84218	5.62409	4.44658	2.41108	1.77297
ACA1_061020	0.306874	0.323724	0.322849	0.164499	0.0267417	0.0869738	0.176599	0.269271
ACA1_061030	0.0590527	0.0400468	0.0319509	0.061049	0.026465	0.0215185	0.0291287	0.0518166
ACA1_061040	18.7599	23.6502	24.0124	23.1728	23.8204	23.9486	11.1133	7.96733
ACA1_061050	0.629092	0.298635	0.264736	0.421529	0.493384	1.33722	0.63355	3.2507
[truncated: 12,975 more rows]

## Sheet: DATASET S3
DATASET S3 RPKM value of medusavirus genes
	medusa_0h	medusa_1h	medusa_2h	medusa_4h	medusa_8h	medusa_16h	medusa_24h	medusa_48h
ORF1	0	0	0	0.122309	2.62456	32.2042	160.521	37.3724
ORF10	0	0	0	0	1.07091	13.1856	33.1298	23.1928
ORF100	0	0	0	0.066308	6.53226	92.694	476.8	77.2808
ORF101	0	0	0	0	0	0.641408	2.76754	0.717095
ORF102	0	0	0.180942	2.49693	8.73023	86.0958	81.1398	397.911
ORF103	0	0	0	0.0398071	0.737719	11.9546	106.026	71.59
ORF104	0	0	0	0.0226977	0.951978	7.80046	13.6213	20.2614
ORF105	0	0	0	0.0880807	1.15982	21.2825	191.436	102.849
ORF106	0	0.338991	3.83152	11.6114	21.78	236.223	446.704	1525.77
ORF107	0	2.26376	28.0795	88.9106	230.83	2260.98	2505.39	3368.58
ORF108	0	1.12454	13.6984	38.2996	66.6187	595.335	632.674	1042.96
ORF109	0	0	0.00556948	0.0236482	0.54436	5.88153	11.2772	14.5601
ORF11	0	0	1.26993	3.11546	99.2278	1143.16	2573.69	5815.67
ORF110	0	0	0	0.54715	19.8987	249.863	545.86	760.61
ORF111	0	0	0	0.203497	2.23299	37.3884	331.849	64.3451
ORF112	0	0	0	0	0	1.54495	3.93662	2.56352
ORF113	0	0	0	0.236846	4.77433	60.6923	422.508	184.802
ORF114	0	0	0.058768	2.69493	13.289	107.551	119.584	220.732
ORF115	0	0	0.216041	0.733854	46.8246	552.063	912.969	807.11
ORF116	0	0	0	0.205266	3.50374	111.784	1369.13	264.883
ORF117	0	0	0.618968	8.88795	57.0954	443.9	410.653	629.927
ORF118	0	0	0.483431	3.28426	18.7801	104.448	199.034	415.614
ORF119	0	0	0	0	0.321772	2.55816	6.1781	7.84008
ORF12	0	0.162129	3.11254	9.81756	24.5982	220.382	429.119	1013.07
ORF120	0	0	0	1.16366	15.647	682.485	8186.98	753.669
ORF121	0	0	0	0.119826	4.20754	56.5118	163.63	42.2364
ORF122	0	0	0	0.0791756	0.375101	5.21476	39.5126	17.8606
ORF123	0	0	0	0.0703596	2.43628	43.3385	373.672	99.6626
ORF124	0	1.1272	8.38006	16.3157	34.7908	290.82	538.238	1090.74
ORF125	0	1.54033	16.3858	35.0978	63.8629	654.582	1182.87	3034.96
ORF126	0	0	0	0	0.581062	9.21291	45.1679	23.5662
ORF127	0	0	2.77973	22.2438	109.544	1060.48	1883.89	6367.93
ORF128	0	0	0	0.753988	29.4737	336.091	628.818	419.886
ORF129	0	0	0	0	0.749638	9.86849	38.0719	12.2211
ORF13	0	0	0	0	1.18378	5.32597	8.27361	34.5015
ORF130	0	0	0	0.368838	3.23783	26.7556	31.7567	49.2665
ORF131	0	0	0.063804	2.20343	27.3406	271.272	393.063	316.672
ORF132	0	0	0.0359603	0.0610754	4.14026	45.8865	96.6471	61.9179
ORF133	0	0	0.152732	5.05835	20.1149	137.151	253.002	487.605
ORF134	0	0	0	0.0362884	1.20344	54.4126	713.316	73.6375
ORF135	0	0	0.131949	2.35309	17.3777	259.41	1540.41	735.716
ORF136	0	0	0.372285	8.11444	49.8523	379.66	558.769	1411.98
ORF137	0	0	0	0.217563	8.75359	75.2295	105.923	340.166
ORF138	0	0	0.0929675	0.0789486	6.08342	56.7686	245.453	288.532
ORF139	0	0	0.144027	1.77348	33.8211	362.006	382.362	526.083
ORF14	0	0	0.0668204	0.907909	4.48315	40.0824	33.6878	131.712
ORF140	0	0	0.0846832	1.56412	17.8515	198.133	338.865	415.97
ORF141	0.0645223	0	0.794208	27.1335	270.172	2820.59	2933.6	2919.34
ORF142	0	0.302963	4.98538	11.3538	15.1412	128.402	98.2003	51.3805
ORF143	0	0.490715	2.6427	4.73775	6.40473	52.7355	46.4009	58.2327
ORF144	0	0	1.11189	25.1507	188.55	1418.54	1181.77	3909
ORF145	0	0	0.12929	1.53711	17.5629	235.451	1717.01	1983.42
ORF146	0	0	0.0355237	0.0150835	0.662049	6.77868	19.9497	19.8675
ORF147	0	0	0	0.161131	20.8243	256.089	509.348	1301.02
ORF148	0	0	0	0.168612	2.63138	46.4908	347.276	160.542
ORF149	0	0	0	0	3.98356	67.5282	618.76	59.1334
ORF15	0	0	0	0.467438	1.88072	18.165	54.6359	864.116
ORF150	0	0	0	0.171262	9.57734	121.608	723.09	246.358
ORF151	0	0	0	0.103081	7.03808	74.1759	187.409	105.628
ORF152	0	0	0	0.115903	5.27568	58.8699	174.491	61.7656
ORF153	0	0	0.049638	0.0421529	2.87807	32.5836	177.439	37.3064
ORF154	0	0	0	0.101895	14.5436	148.189	455.646	132.73
ORF155	0	0	0.0493735	2.5157	18.4033	163.025	145.3	263.276
ORF156	0	0.442862	3.45051	6.21201	10.9292	112.066	154.241	573.377
ORF157	0	0	2.41017	30.5645	232.775	2138.03	2260.86	4976.05
ORF158	0	0	0	0.265232	2.1805	82.5772	786.497	468.44
ORF159	0	0	0.354356	4.93177	26.188	213.127	175.743	397.77
ORF16	0	0	0	0.164156	0.528381	4.98188	8.74986	20.2875
ORF160	0	0	0	0	3.13972	31.8723	90.7914	198.95
ORF161	0	0	0.0190392	0.0323365	12.0485	143.528	268.434	406.941
ORF162	0	0	0.0223451	0.284634	1.25858	10.0929	14.7285	33.2357
ORF163	0	0	0	0.0380736	0.51991	6.60271	33.803	21.6054
ORF164	0	0	0	0.158427	6.02657	73.0416	111.743	120.33
ORF165	0	0	0	0	0	0.0281256	0.0285544	0.159641
ORF166	0	0	0.0813976	0.794919	5.29262	58.9866	98.511	193.296
ORF167	0	0	0	0.137509	1.96715	29.0329	74.9926	160.314
ORF168	0	0	0	0.16952	0.868072	9.72467	21.2472	52.6305
ORF169	0	0	0.340375	6.45542	26.0319	242.483	983.994	1061.85
ORF17	0	0	0	0	2.46106	32.106	62.8133	41.7304
ORF170	0	0	0.0478438	0.650069	1.66443	23.5007	126.71	94.0848
ORF171	0	0	0	0.0199372	2.7225	24.4977	38.3769	24.6071
ORF172	0	0	0.115023	2.47452	13.9735	141.368	264.571	874.676
ORF173	0	0	0	0.203497	3.72165	63.4258	372.101	197.199
ORF174	0	0	0	0	2.85974	46.8226	290.545	58.5759
ORF175	0	0	0.113458	9.924	36.7454	243.807	224.458	1210.31
ORF176	0	0	0.563458	1.99372	18.2019	199.27	583.551	1347.97
ORF177	0	0	0	0.196305	78.3123	1721.67	20518.9	265.85
ORF178	0	0	0	0.431435	25.9703	314.462	901.792	227.538
ORF179	0	0	0.353355	5.30126	169.367	2012.57	6618.13	3327.88
ORF18	0	0	0	0	0.364788	6.90919	17.0994	12.532
ORF180	0	0	0	0.207979	13.8959	180.778	982.979	211.416
ORF181	0	0	0	0.0306567	5.65149	52.0949	128.685	63.397
ORF182	0	0	0	0.035712	1.21915	12.8773	73.994	61.1855
ORF183	0	0	0.525644	6.17055	34.4472	288.154	184.216	615.409
ORF184	0	0	0	0.0380736	2.82237	27.9005	58.0414	38.6404
ORF185	0	0	0	0.346124	32.9501	357	473.769	183.646
ORF186	0	0	0	0.0303025	4.04925	48.0004	174.824	22.6849
ORF187	0	0	0	0.0467438	1.13983	13.2222	58.2866	17.114
ORF188	0	0	0	0.283949	15.7867	206.638	917.799	165.82
ORF189	0	0	0	0.134889	4.28915	49.0101	228.831	36.8592
ORF19	0	0	0	0.861519	8.06701	52.4738	68.6269	136.511
ORF190	0	0	0	0.426094	15.2527	189.96	585.885	462.848
ORF191	0	0	0	0.0875363	2.93144	29.0343	41.9443	28.3395
ORF192	0	0	0	0.930271	32.8923	320.687	621.94	270.927
ORF193	0	0	0	0.101312	36.4638	482.839	1879.11	121.173
ORF194	0	0	0	0	5.54378	85.3052	417.971	58.2232
ORF195	0	0	0	0.0197372	2.61818	29.24	58.3968	7.43084
ORF196	0	0	0	0.0402826	7.09204	86.7475	431.203	175.222
ORF197	0	0	0.14096	1.31674	145.643	1607.43	8848.37	3029.15
ORF198	0	0	0	0.328207	21.9164	248.707	535.489	457.954
ORF199	0	0	0	0.0916131	3.60411	42.6896	119.694	77.2808
ORF2	0	0	0.239632	1.62797	250.492	1945.7	2320.1	643.784
ORF20	0	0	0	0.261639	1.5879	9.92926	9.83095	20.5257
ORF200	0	0.192225	1.34194	8.22127	607.849	7679.44	19550.3	17821.4
ORF201	0	0.396058	9.47971	31.8655	72.1819	626.786	461.783	1081.56
ORF202	0	0	0.0793075	4.37765	36.6554	343.3	343.075	252.458
ORF203	0	0	0.0331314	0.590844	8.39752	97.9121	126.861	108.936
ORF204	0	0	0.197424	4.82842	17.8571	109.774	118.215	359.948
ORF205	0	0	0.104501	0.798687	16.8789	168.349	214.073	323.553
ORF206	0	0	0.0238399	0.445389	9.26118	103.036	142.293	180.852
ORF207	0	0	1.27937	16.8894	85.9328	624.037	813.489	3074.85
ORF208	0	0	0	0.156952	7.5626	98.2858	214.329	153.774
ORF209	0	0	0	0.23784	15.891	176.176	364.395	146.645
ORF21	0	0	0.142307	0.281979	3.26116	34.567	93.4757	151.221
ORF210	0	0	0.0216658	0.14719	7.89619	78.7172	144.428	49.6934
ORF211	0	0	0.152732	4.15044	25.3017	196.537	262.192	378.478
ORF212	0	0	0.136708	2.05098	13.2108	123.743	151.74	360.327
ORF213	0	0.288835	1.94437	2.38503	6.56141	57.8123	73.3999	133.873
ORF214	0	0	0.321356	5.5944	37.7976	338.062	409.72	1067.04
ORF215	0	0	0	0.395073	6.55093	63.5003	91.719	146.154
ORF216	0	0	0.0627478	0.106572	8.21193	87.337	204.509	79.2578
ORF217	0	0	0	0.0773955	1.05687	21.0331	95.3025	17.9899
ORF218	0	0	0.136932	0.930271	25.9735	234.982	296.988	356.075
ORF219	0	0	0.685412	13.84	111.149	930.755	1259.95	1639.83
ORF22	0	0	0.064049	2.44759	14.9607	132.342	212.312	472.054
ORF220	0	0	0	0.0912589	1.6319	22.2916	150.974	38.8728
ORF221	0	0	0.102699	0.29071	20.5293	219.52	429.16	566.852
ORF222	0	0	0.28989	6.20913	42.8743	414.511	555.146	2279.47
ORF223	0	0	0	0.02973	1.79789	20.183	58.1526	16.2867
ORF224	0	0	0.0491987	0.814708	6.27573	40.0046	111.011	616.65
ORF225	0	0	0.644718	8.14931	31.7127	257.675	293.072	897.725
ORF226	0	0	0.0999902	0.424562	14.0798	239.828	2112.14	247.688
ORF227	0	0.167907	1.00472	3.98167	12.3445	90.6733	105.337	178.77
ORF228	0.0544669	0.258558	1.85659	5.16784	10.5084	93.4087	111.947	113.269
ORF229	0	0	0.0123598	0.188929	3.83914	76.4494	733.003	96.6725
ORF23	0	0.394424	4.85141	12.4709	22.3729	196.748	233.577	658.952
ORF230	0	0	0.0499053	0.466179	19.0976	222.592	572.584	414.476
ORF231	0	0	0.164157	0.906122	5.68816	47.8838	107.878	97.6151
ORF232	0	0	0	0.531316	16.9538	233.643	1433.25	405.455
ORF233	0	0	0	0	2.38431	28.8967	65.9989	34.5195
ORF234	0	0.150663	0	0.255196	36.217	502.198	2762.28	152.891
ORF235	0	0	0.0599079	0.864862	17.0203	190.439	467.243	237.672
ORF236	0	0	0	0.569791	16.8318	212.947	1441.96	248.631
ORF237	0	0	0	2.4848	21.8128	164.155	570.795	570.996
ORF238	0	0	0	0.0730825	19.603	335.009	2922.18	105.354
ORF239	0	0	0	0	2.16183	35.1554	284.815	12.1404
ORF24	0	0.0991202	0.85013	2.03149	3.63546	30.3763	39.1305	73.195
ORF240	0	0	0	0	0.154716	2.18051	16.3632	0.440615
ORF241	0	0	0	0.043076	3.40327	37.5333	175.082	22.6577
ORF242	0	0	0.262238	1.11347	217.213	2267.37	4102.06	4278.63
ORF243	0	0	0	0.249355	18.5656	185.717	299.018	183.95
ORF244	0	0	0	2.4848	148.448	1409.29	2548.78	1152.04
ORF245	0	0	0	0.420029	34.4959	441.934	2359.15	154.47
ORF246	0	0	0	0.545795	37.2652	406.454	781.208	105.721
ORF247	0	0	0.252703	12.4466	65.3061	530.999	490.253	621.993
ORF248	0	0	0	0	1.32442	26.5078	246.131	44.8525
ORF249	0	0	0	0.029507	2.36002	37.255	310.566	38.093
ORF25	0	0	0	1.72304	16.6382	138.655	169.255	190.099
ORF250	0	0	0	0.210139	13.152	123.03	262.481	49.5713
ORF251	0	0	0	0.0680278	3.78214	49.7071	173.158	40.9788
ORF252	0	0	0	0.0641457	7.50802	81.8031	369.594	54.6005
ORF253	0	0	0	0	16.8364	309.027	3297.65	110.401
ORF254	0	0	0.114865	0.48772	105.228	1482.32	12022	422.064
ORF255	0	0	0	0.838779	164.094	2398.33	16479.5	677.22
ORF256	0	0	0	0.043076	1.51256	17.2635	131.103	102.242
ORF257	0	0	0.0219221	0.316479	2.32425	18.3471	24.6225	73.1973
ORF258	0	0	0.096251	1.99438	13.6968	125.101	186.783	585.885
ORF259	0	0.285142	1.59959	4.64868	25.6745	275.502	484.901	259.283
ORF26	0	0	0	0.00331121	0.0258377	0.15056	0.412354	0.303529
ORF260	0	0.236543	3.61718	6.31042	9.86768	74.5314	100.615	81.3616
ORF261	0.0433643	0	0.492714	22.0017	224.294	2390.03	2905.12	3284.41
ORF262	0	0	0	0.750875	9.93307	116.073	603.422	529.186
ORF263	0	0	1.48148	12.8457	89.0951	834.056	1302.68	1910.56
ORF264	0	0	0.0911386	1.54791	51.258	578.697	981.691	2067.75
ORF265	0	0	0	1.02371	25.9027	206.442	278.374	240.648
ORF266	0	0	0.0697256	0.611852	10.9348	109.906	152.306	206.405
ORF267	0	0	0	0.0652089	7.75967	93.2263	309.284	309.692
ORF268	0	0	0	0.0408826	0.941081	11.1881	65.3696	28.9546
ORF269	0	0	1.00042	8.8597	128.736	1291.71	1461.82	1221.53
ORF27	0	0	0.0325622	0.110608	2.10377	20.1076	32.0906	25.2976
ORF270	0	0	0	0	0.716719	7.57586	51.6701	2.70633
ORF271	0	0	0.410393	3.36891	29.5286	222.663	251.624	419.238
ORF272	0	0.186128	3.52687	8.4334	15.3369	143.018	218.559	736.253
ORF273	0	0.139537	1.20026	2.67373	4.42337	47.1581	61.0714	185.916
ORF274	0	0	0.0781554	0.884935	7.37995	74.861	93.4115	208.231
ORF275	0	0	0.380785	5.23851	32.9914	294.887	517.116	1627.48
ORF276	0	0	0	0.0181862	3.67187	34.6922	75.3231	75.5938
ORF277	0	0	0.505405	1.71677	7.06436	55.5393	52.8726	393.722
ORF278	0	0	0	0	2.04402	20.5041	24.3076	32.91
ORF279	0	0	0.621351	3.9713	34.0087	362.69	563.77	964.327
ORF28	0	0	0	0	0.281315	4.01167	27.3189	6.10111
ORF280	0	0	0	0.0730825	1.42567	16.6152	98.2297	18.9812
ORF281	0	0	0	0	3.82415	74.4526	727.201	72.7348
ORF282	0	0	0	0	0.390799	6.35511	63.8748	13.8457
ORF283	0	0.187484	1.24651	7.51569	23.1278	231.201	237.965	287.983
ORF284	0	0.462136	3.51427	6.16437	9.56773	81.5581	76.2886	88.2522
ORF285	0	0	0.188243	1.119	18.0351	171.011	196.787	172.239
ORF286	0	0	0.164238	0.34868	12.8897	166.508	467.723	339.678
ORF287	0	0	0.482382	6.14463	48.6463	536.591	1948.42	968.161
ORF288	0	0	0	0.178444	3.33185	45.4213	70.7715	94.6119
ORF289	0	0	0.25786	2.36494	11.4482	81.1827	64.0367	41.6752
ORF29	0	0	0	1.79738	19.6352	217.938	310.15	153.908
ORF290	0	0	0	0.761472	59.8909	699.8	1522.45	1262.1
ORF291	0	0	0.111078	0.990446	4.64632	42.0679	47.4688	101.008
ORF292	0	0	0.0951962	0.485047	7.5303	73.9014	102.279	251.78
ORF293	0	0	0	0.142203	1.24832	6.6163	11.068	64.2454
ORF294	0	0.268868	1.60885	3.41561	3.99784	32.3456	27.7051	16.4832
ORF295	0	0.0904955	1.80502	9.197	17.7917	190.048	176.078	141.263
ORF296	0	0	0.100788	1.72891	9.16642	86.4692	131.065	154.038
ORF297	0	0	0	0.100592	2.97619	53.0786	496.329	42.8118
ORF298	0	0	0.361787	4.45486	26.6706	335.653	673.02	1966.11
ORF299	0	0	0.288553	1.75613	9.83923	83.1761	73.5707	95.4645
ORF3	0	0	0.621168	6.46188	70.4887	490.863	429.965	855.269
ORF30	0	0	0	0.235533	1.22526	10.3499	13.7105	25.6175
ORF300	0	0	0.0260518	0.221234	4.50997	52.9642	115.808	190.51
ORF301	0	0	0	0.616872	10.8905	108.174	175.209	180.097
ORF302	0	0	0	0.183701	112.973	1630.07	4440.57	2409.64
ORF303	0	0	0.137158	2.1742	23.6305	237.627	396.01	308.021
ORF304	0	0.374709	4.39812	11.1803	20.9531	185.211	148.462	130.053
ORF305	0	0	0	0.0612073	0.437805	6.40757	14.0838	17.1883
ORF306	0	0	0	0.770796	8.83392	131.022	789.429	274.215
ORF307	0	0	0.0276865	0.14107	11.8563	110.661	167.575	93.9069
ORF308	0	0	0	0.142632	7.09519	80.2387	390.504	85.9194
ORF309	0	0	0.375639	3.37223	15.3794	147.07	155.526	188.428
ORF31	0	0	0.0499053	2.3309	16.0387	105.761	66.972	143.971
ORF310	0	0	0	0.0240017	1.40465	19.6824	155.028	14.707
ORF311	0	0	0	0.0602185	2.1145	21.9686	32.8412	44.2919
ORF312	0	0	0	0.0616335	25.6697	326.715	548.592	274.821
ORF313	0	0	0.942281	13.4318	66.8438	571.394	828.371	2474.67
ORF314	0	0	0	0.548968	47.2272	429.686	562.828	357.409
ORF315	0	0	0.134612	0.743034	6.57845	51.6153	124.378	472.791
ORF316	0	0	0.241144	5.15675	43.8157	319.499	318.174	912.315
ORF317	0	0	0.0322101	0.109412	24.9722	293.695	681.121	429.895
ORF318	0	0	0	0.379324	108.406	1208.92	3610.91	1411.02
ORF319	0	0	0.346503	4.70805	32.6873	347.628	664.403	612.466
ORF32	0	0	0	0.445389	4.23565	55.3391	101.846	215.924
ORF320	0	0	0	0.195088	18.7432	175.762	248.079	31.9342
ORF321	0	0	0.0499053	0.4238	7.85399	76.8563	368.483	181.987
ORF322	0	0	0	0	0.226175	2.50105	8.36435	8.80606
ORF323	0	0	0	0	1.21528	12.2137	42.1162	14.4419
ORF324	0	0	0.281729	0.0797488	4.58936	71.0053	676.957	161.089
ORF325	0	0	0.12929	5.1603	87.3863	1028.3	3124.85	7024.88
ORF326	0	0.613709	5.71247	16.2424	40.5993	322.759	496.192	2192.55
ORF327	0	0.401045	1.19988	5.26457	15.9847	142.047	262.718	1392.81
ORF328	0	0	0.113227	2.49999	9.09729	81.4425	118.555	390.339
ORF329	0	0	0	0.17121	1.37772	28.5824	295.144	58.4335
ORF33	0	0	0	0.354084	0.920983	17.473	79.4472	142.454
ORF330	0	0	0.0701243	1.79841	18.5405	166.116	239.304	250.532
ORF331	0	0	0.0549353	0.559817	6.68896	69.2607	559.127	290.592
ORF332	0	0	0	0.0325595	2.19131	29.7816	206.266	19.5778
ORF333	0	0	0	0.132865	4.66539	57.1819	358.211	70.9494
ORF334	0	0	0	0.0359404	1.11477	14.0237	28.884	47.1905
ORF335	0	0	0.00541646	0.358776	3.41869	35.1513	29.7418	82.4258
ORF336	0	0	0	0.135795	8.71976	94.3175	182.424	142.929
ORF337	0	0	0.0631756	0.965685	23.1292	252.508	1306.61	666.664
ORF338	0	0	0.0749253	0.063627	3.04098	38.216	370.84	27.2878
ORF339	0	0	0	0.0946497	2.01257	38.0928	284.798	25.5537
ORF34	0	0	0	0.657687	3.29418	27.6493	24.5405	154.251
ORF340	0	0	0.179337	7.46243	108.513	1066.74	1772.67	1731.42
ORF341	0	0	0	0.141351	2.06808	58.4427	672.549	89.004
ORF342	0	0	0	0.0283381	0.691014	11.4769	100.729	46.6963
ORF343	0	0	0	0	0.179568	5.08314	40.1651	6.00477
ORF344	0	0	0	0.208899	2.49603	29.8212	233.629	12.5382
ORF345	0	0	0.120596	0.665669	3.09658	45.3205	220.327	68.843
ORF346	0	0	0	0.0394084	23.8318	269.742	436.568	255.667
ORF347	0	0	0.532288	6.67989	29.9809	234.107	192.761	656.174
ORF348	0	0	0	0.566187	29.779	310.453	1315.26	281.747
ORF349	0	0	0	0.108283	9.7168	224.539	2372.38	59.9103
ORF35	0	0	0	0	0.403779	4.81521	10.0095	1.88915
ORF350	0	0	0	0.303935	4.54563	78.5269	821.82	56.164
ORF351	0	0	0	0.0221857	12.789	262.354	2510.31	88.1998
ORF352	0	0	0	0.173146	2.16735	18.6448	73.2997	39.8371
ORF353	0	0	0	0.066215	4.7793	64.5568	345.831	22.3641
ORF354	0	0	0	0.105288	8.40058	95.7042	375.722	29.2532
ORF355	0	0	0	0.335625	10.2574	119.839	263.569	287.88
ORF356	0	0	0	0.398255	2.63088	27.5457	68.2718	180.855
ORF357	0	0	0	0.0192072	4.15904	43.058	66.4789	100.672
ORF358	0	0	0	0.3787	4.4941	38.1096	45.9409	76.2476
ORF359	0	0	0.161299	2.10031	8.46165	78.4573	80.0699	175.389
ORF36	0	0	0	0.0417799	4.25853	50.7403	83.1352	21.5885
ORF360	0	0	0.182277	0.232187	15.702	168.756	275.688	119.933
ORF361	0	0	0	0.340876	6.23409	113.633	869.908	165.163
ORF362	0	0.889551	5.17502	9.04045	50.948	770.088	2423.53	5618.06
ORF363	0	0	1.26832	27.4651	144.101	1063.85	1182.02	2733.23
ORF364	0	0	0	0.242731	14.383	167.543	235.7	244.557
ORF365	0	0.0596844	0.7738	7.43047	33.181	212.467	264.165	768.726
ORF366	0	0	0	0.822949	10.2238	107.861	169.722	144.068
ORF367	0	0	0	0.0264341	4.53788	59.4268	90.1585	49.4147
ORF368	0	0.770671	10.2478	28.7728	62.2831	654.807	1524.9	4536.18
ORF369	0	0.10111	1.84867	4.3101	12.083	112.734	306.525	264.362
ORF37	0	0	0.0636093	0.108035	21.0224	425.145	4278.8	129.273
ORF370	0	0	0	0	1.84922	16.6279	93.1069	20.4865
ORF371	0	0	0	0.0490762	8.712	201.093	2107.47	59.2861
ORF372	0	0	0.360418	5.43274	36.7572	291.972	304.925	404.983
ORF373	0	0	0	0.127598	3.60926	29.0093	106.984	32.5832
ORF374	0	0	0	0.0148557	0.02898	0.565521	2.5039	7.73294
ORF375	0	0.0328686	1.01617	5.17765	20.7167	250.763	1148.55	3420.4
ORF376	0	0	0.0238296	0.87016	3.48379	35.3184	109.363	407.096
ORF377	0	0.0294325	0.176118	0.299121	0.632143	7.6176	12.6309	12.4041
ORF378	0	0.0416009	1.22391	3.50561	5.80769	51.9534	70.1822	180.879
ORF379	0	0	0.703729	23.755	107.399	934.002	804.208	1131.98
ORF38	0	0	0	0.579279	1.58206	16.5083	44.2164	126.178
ORF380	0	0	0	0	0.504755	7.78731	18.3334	14.5091
ORF381	0	0	0.0698424	0.415174	19.4957	227.852	430.559	316.113
ORF382	0	0	0	0.109454	2.17079	22.338	52.2899	32.9668
ORF383	0	0	0	0.468704	6.23409	58.5739	94.6894	138.147
ORF384	0	0	0.0359603	0.213764	0.714864	9.10626	14.9495	32.9251
ORF385	0	0	0.158615	0.538788	4.76257	67.1218	116.443	180.322
ORF386	0	0	0	0.0553603	1.68473	19.4236	42.2921	23.6337
ORF387	0	0	0.517159	8.6737	38.4457	416.102	946.494	4136.26
ORF388	0	0.139537	1.82648	3.8998	6.39732	56.093	61.8484	181.644
ORF389	0	0	1.035	7.78484	23.7594	154.283	169.171	874.615
ORF39	0	0	0	0	0.517406	3.99664	12.8846	4.12453
ORF390	0	0	0	0	1.58031	18.4771	41.811	54.43
ORF391	0	0.288006	4.3882	21.3426	73.2636	637.263	529.636	816.239
ORF392	0	0.129139	1.67428	3.49983	5.97395	57.4403	62.8951	101.748
ORF393	0	0	0	0	3.40566	32.1564	80.5754	14.5247
ORF394	0	0.748258	6.24972	31.8438	133.937	1099.31	928.002	1770.8
ORF395	0	0.0735425	0.916797	2.33565	6.16621	58.2215	74.4547	221.205
ORF396	0	0	0.1718	2.10087	12.5796	105.77	165.898	498.966
ORF397	0	0	0.0253625	0.279994	1.38652	9.87299	10.5553	42.307
ORF398	0	0	0	0.0359842	0.877461	14.5735	117.709	84.3099
ORF399	0	0	0	0	0.278243	2.75255	19.753	5.21431
ORF4	0	0	0.154601	2.33693	18.7475	182.338	228.134	302.275
ORF40	0	0.593034	9.16719	21.9733	50.7031	427.133	593.38	1632.9
ORF400	0	0	0.962213	6.80932	37.6363	339.86	504.403	622.11
ORF401	0	0.116839	1.04871	2.2869	3.01346	25.4382	29.8391	82.0321
ORF402	0	0	0.345308	7.29429	53.5572	476.361	411.886	833.368
ORF403	0	0	0	0.107461	4.08782	39.0899	75.1415	64.6547
ORF404	0	0	0.107533	5.79868	45.9156	421.834	334.764	227.184
ORF405	0	0	0	0.235468	14.8138	183.943	1074.1	142.806
ORF406	0	0	0	0	5.86654	64.1476	226.62	94.9953
ORF407	0	0	0	0	3.5858	35.8054	310.543	149.283
ORF408	0	0	0	0.254166	3.03689	33.4611	73.502	92.5358
ORF409	0	0	1.14951	15.53	207.827	2095.92	4223.73	4397.84
ORF41	0	0.0691628	0.241416	1.05435	4.34211	39.3004	54.3941	95.8818
ORF410	0	0	0	0.0440404	5.7991	115.866	975.62	87.9021
ORF411	0	0	1.29421	11.8984	67.5823	663.096	1434.64	4491.04
ORF412	0	0	0	0.394157	3.58825	34.0384	167.426	1162.8
ORF413	0	0	0.508487	2.44693	55.3152	617.797	2507.93	1733.48
ORF414	0	0	0.0410595	0.244076	14.5222	189.405	463.493	288.081
ORF415	0	0	0	0.521992	86.0452	990.609	2350.89	1534.03
ORF416	0	0	0	0.255657	48.1688	568.842	1426.38	865.898
ORF417	0	0	0	0.0922095	6.07094	56.0171	85.7272	71.2432
ORF418	0	0	0.25118	1.06652	44.1767	678.847	1706.46	863.279
ORF419	0	0.0536012	0	1.81582	47.6875	767.901	7256.39	1589.8
ORF42	0	0	0	0.0312657	2.65316	27.408	61.4921	30.8099
ORF420	0	0	0	0.162797	25.0889	287.401	800.807	460.309
ORF421	0	0	0.100351	0.809579	28.3028	367.078	1795.3	221.241
ORF422	0	0	0	1.06759	26.1485	241.65	833.803	779.604
ORF423	0	0	0.0185439	0.0472428	0.783358	10.9737	106.913	49.2005
ORF424	0	0	1.13227	25.2402	125.017	896.63	529.292	892.952
ORF425	0	0	0.0839797	1.03408	14.573	111.195	181.643	321.653
ORF426	0	0	0	0.0724099	20.3407	426.106	4445.27	217.698
ORF427	0	0	0	0.0125964	1.96581	35.0979	320.467	8.41263
ORF428	0	0	0	0	8.13279	148.16	1520.94	47.2169
ORF429	0	0	4.02494	31.7234	186.801	1790	3360.74	8511.14
ORF43	0	0	0	0.0736525	2.51439	23.3259	51.3166	35.0034
ORF430	0	0	0	0.155096	8.2598	66.061	139.997	174.364
ORF431	0	0	0	0	3.63546	82.767	1002.84	146.088
ORF432	0	0	0	4.04668	467.892	5654.13	23452.6	11941.9
ORF433	0	0	0	1.06036	63.4346	788.462	2584.34	1050.49
ORF434	0	0	0	0.768555	219.43	2992.71	8073.25	11329
ORF435	0	0	3.73745	39.6733	284.421	2345.75	2264.6	2174.68
ORF436	0	0	0	0.0182002	6.36416	72.3248	352.023	32.7217
ORF437	0	0	0	0	0.234466	7.219	39.9485	24.6585
ORF438	0	0	0.150256	1.53118	189.424	1931.48	3877.05	3111.14
ORF439	0	0	0	0	9.67221	100.255	248.487	126.848
ORF44	0	0.0544387	0.542916	1.06041	1.12425	17.1123	12.9185	7.99977
ORF440	0	2.3953	41.4787	129.647	299.679	2869.4	3580.94	7976.22
ORF441	0	0.212444	1.65258	4.17417	8.66932	82.1902	124.276	395.279
ORF442	0	0	0	0.0469297	11.7641	140.191	711.088	238.09
ORF443	0	0	0	0	13.9598	165.886	841.973	128.193
ORF444	0	0	0	1.1686	63.6026	559.285	896.254	1136.26
ORF445	0	0.326951	3.99433	8.16852	37.5416	362.417	1613.34	571.107
ORF446	0	0.365143	4.00572	9.89581	21.4662	189.609	244.346	531.122
ORF447	0	0	0	0.0895849	5.28648	71.9952	557.861	110.324
ORF448	0	0	0.994239	19.173	115.226	915.391	637.969	984.61
ORF449	0	0	0	1.09794	87.0651	1046.06	1749.54	1070.07
ORF45	0	0	0.492714	1.60393	3.29894	22.5649	31.4061	62.8976
ORF450	0	0	0.0820786	1.25463	6.43601	51.7164	106.107	151.519
ORF451	0.0685926	0	0.584522	5.68079	24.1005	205.466	268.755	523.09
ORF452	0	0	0	0	1.54011	12.7729	23.2231	22.1418
ORF453	0	0	0	0	0.657198	7.78818	12.0973	10.3447
ORF454	0	0	0	0.179511	9.63005	153.375	1166.41	47.1129
ORF455	0	0	2.1227	24.7215	91.596	667.606	577.245	767.562
ORF456	0	0	0.344594	0.682808	60.2255	703.15	1281.55	1197.53
ORF457	0	0	0	0.0205624	3.42962	34.5938	58.7855	28.0042
ORF458	0	0	0	0.271954	67.4291	656.073	1272.53	897.098
ORF459	0	0	0	0.224282	20.8643	155.135	368.422	201.921
ORF46	0	0	0	0.344608	2.39489	24.6426	115.288	452.168
ORF460	0	0	0	0.571104	19.868	188.62	479.25	297.385
ORF461	0	0	0	0.0736525	1.47271	12.8117	42.8561	28.6136
ORF47	0	0	0.238603	5.36952	21.2459	312.501	1435.68	5208.88
ORF48	0	0	0	0.540587	21.267	237.277	397.444	451.05
ORF49	0	0	0.120596	1.79218	21.6761	172.564	204.33	376.066
ORF5	0	0	0	0.807797	21.7114	237.846	1364.42	1247.76
ORF50	0	0	0	0.367403	24.0997	256.511	370.171	159.673
ORF51	0	0	0.0211145	0.242063	1.45161	11.528	10.5295	12.3763
ORF52	0	0	0	0.172724	4.21181	43.4086	76.026	43.4155
ORF53	0	0	0	0.0438301	0.812273	11.2161	52.2704	41.1754
ORF54	0	0	0.117412	1.99414	32.3852	271.598	278.441	59.0282
ORF55	0	0	0.0113877	0.541547	7.3573	58.5025	67.0769	64.0049
ORF56	0	0	0.0643952	1.2213	9.47653	75.8482	119.665	370.192
ORF57	0	0	0	1.2424	15.4507	101.094	148.584	202.421
ORF58	0	0	0.362573	9.75015	256.774	2277.14	2854.61	1452.99
ORF59	0	0	0	1.37065	81.663	760.842	1257.13	847.471
ORF6	0	0	0.150256	0.984328	4.23155	31.3223	32.8957	76.7437
ORF60	0	0	0	0.0303025	3.133	32.5236	92.7472	23.9415
ORF61	0	0	0.0276865	0.258627	101.455	1079.41	3370.18	433.049
ORF62	0	0	0	0	1.16274	23.2267	178.661	8.78425
ORF63	0	0	0	0.0486213	10.7654	186.915	1574.41	57.6754
ORF64	0	0	0	2.50458	331.2	3186.79	6442.18	1118.21
ORF65	0	0	0	0.472113	13.0089	111.983	131.81	31.1055
ORF66	0	0	0	0.0505474	4.43729	66.172	367.866	74.1917
ORF67	0	0.92349	10.8845	32.7777	76.5637	750.799	1144.28	3835.48
ORF68	0	1.52032	13.9492	33.7346	111.774	1222.93	3521.89	15185.5
ORF69	0	0	0	0	1.96108	31.8908	254.859	24.7038
ORF7	0	0	0.0231451	0.265342	3.33578	28.37	42.3703	47.2414
ORF70	0	0	0	0.103647	3.71527	47.5117	209.607	93.7096
ORF71	0	0	0.185935	0.157897	55.5208	582.88	1649.43	896.784
ORF72	0	0	0.00885264	0.052624	6.69473	173.148	1921.78	63.81
ORF73	0	0	0	0	0	0.0238942	0.129378	0.164392
ORF74	0	0	0	0.162797	8.07845	108.26	784.925	49.433
ORF75	0	0	0.0457192	0.1553	17.2306	241.322	1430.91	215.742
ORF76	0	0	0	0	2.13126	47.3851	336.022	63.912
ORF77	0	0	0	1.61281	103.682	1185.28	2201.92	3471.07
ORF78	0	0	0.0763661	0.55123	1.29671	9.25769	20.573	41.0112
ORF79	0	0	0.0457192	0.0388251	0.946735	9.73005	76.6929	72.5778
ORF8	0	0	0.112426	0.0477364	1.42012	26.5768	293.393	60.8192
ORF80	0	0	0	0.444341	65.4982	745.379	1050.47	795.113
ORF81	0	0	0.472597	7.91719	43.6293	327.2	288.241	702.096
ORF82	0	0	0.0414266	0.386978	3.56864	36.7912	174.826	165.656
ORF83	0	0	0.216321	3.58218	18.0076	177.547	424.799	388.108
ORF84	0	0.0899946	0.769297	2.05787	6.22343	66.6407	259.194	29.7764
ORF85	0	0	0	0.154429	2.66827	39.2385	356.943	22.1972
ORF86	0	0	0.0423739	0.395826	9.1256	101.025	141.197	139.679
ORF87	0	0	0	0.0792135	1.42165	14.8094	57.8444	30.9123
ORF88	0	0	0	0.0729695	0.96084	15.5093	85.7398	16.7621
ORF89	0	0	0	0.423419	1.85849	24.5697	72.9009	95.9945
ORF9	0	0.747802	14.6444	95.574	863.927	9029.11	20700.1	15482.1
ORF90	0	0	0	0.382277	12.3512	123.696	227.103	426.974
ORF91	0	0	0.0515719	0	0.726193	8.70641	17.2551	62.5128
ORF92	0	0	0.515826	9.29624	38.6908	311.272	242.343	643.316
ORF93	0	0	0	0.0653896	1.5945	30.6314	278.727	106.359
ORF94	0	0.84038	4.74928	9.19315	19.5535	145.692	239.285	749.701
ORF95	0	1.16676	15.9026	54.6772	143.716	1310.54	1289.97	5003.96
ORF96	0	0	0	0.0912589	4.06491	44.5511	66.3921	54.2758
ORF97	0	0	1.28515	7.35655	28.2682	235.253	326.756	1446.24
ORF98	0	0	0.615438	6.27161	33.135	364.198	482.012	1296.85
ORF99	0	0.683524	6.02148	9.23	12.0142	104.777	132.2	360.117

## Sheet: DATASET S4
DATASET S4 RPKM value of amoeba mitochondria genes
	mito_0h	mito_1h	mito_2h	mito_4h	mito_8h	mito_16h	mito_24h	mito_48h
AccaoMp01	0	0	0	0	0	0	0	0
AccaoMp02	0	0	0	0	0	0	0	0
AccaoMp03	0	0	0	0	0	0	0	0
AccaoMp04	2.55542	1.18487	1.40674	1.76803	1.07199	1.2127	1.12859	1.82512
AccaoMp05	0.83879	2.78726	0.397104	0.674447	0.328923	1.78296	1.81014	2.57603
AccaoMp06	0.419395	0	0	0	0.328923	0	0	0
AccaoMp07	7.33941	2.70984	3.86073	2.9507	2.87807	2.08012	2.46381	1.07334
AccaoMp08	4.48519	3.48408	1.54429	3.93427	1.59893	2.08012	0.351972	1.78891
AccaoMp09	4.96185	2.35543	0.783022	0.664947	1.29716	0.35157	1.42772	0.36282
AccaoMp10	0.381268	0.0723964	0.144401	0.045985	0.0747551	0.0810438	0.0822792	0.0167274
AccaoMp11	0.100808	0.0106343	0.0212112	0.0540381	0.00878466	0.00952365	0.00966883	0.00982841
AccaoMp12	0.0522378	0.0991907	0.0989227	0.0210015	0	0.0444154	0	0.0458368
AccaoMp13	9.51022	7.85144	4.69813	9.97421	3.89148	9.14082	7.85245	10.5218
AccaoMp14	0.488043	0.285142	0.426557	0.392421	0.117773	0.28728	0.38888	0.164708
AccaoMp15	0	0.0137507	0.0137135	0	0	0	0	0
AccaoMp16	0.0434499	0.041252	0.082281	0.0232912	0	0	0.0125022	0.0127086
AccaoMp17	0.623367	0.253644	0.140532	0.119341	0.0465613	0.151435	0.128119	0.156281
AccaoMp18	0.66856	0.373377	0.260658	0.237163	0.231325	0.267504	0.390399	0.448605
AccaoMp19	0.259638	0.105645	0.158039	0.268415	0.174539	0.20499	0.0640354	0.162731
AccaoMp20	0	0	0	0	0	0	0	0
AccaoMp21	1.22323	0	0	0	0.959358	0.346687	0.703945	0.715563
AccaoMp22	2.17464	0	1.02953	0.874283	0.284254	0.308166	0.625728	0.318028
AccaoMp23	1.47402	0.116622	0.465226	0.296305	0.289012	0.208883	0.212067	0.32335
AccaoMp24	0	0	0	0	0.274102	0	0	0
AccaoMp25	0	0	0.0240253	0.0204024	0	0	0	0
AccaoMp26	0.0943975	0	0	0	0.074034	0	0.244457	0.0828304
AccaoMp27	0.233925	0.222092	0.221492	0	0.0917314	0	0	0
AccaoMp28	0	0.0803245	0	0	0	0	0	0
AccaoMp29	0	0	0	0	0	0	0	0
AccaoMp30	0.0264722	0	0.0250652	0.0212855	0	0.0225081	0	0.0464567
AccaoMp31	0.419395	0	0	0	0	0	0	0
AccaoMp32	0	0	0	0	0	0	0	0
AccaoMp33	0.459911	0.145549	0.217733	0	0	0.130347	0	0.0672592
AccaoMp34	0	0	0	0	0	0	0	0
AccaoMp35	0	0	0	0	0	0	0	0
AccaoMp36	0.746381	0.236208	0.23557	0.100024	0.0975618	0	0.107381	0
AccaoMp37	0.360417	0.0622156	0.0930712	0.0790367	0.0770912	0.139294	0.0848505	0.115001
AccaoMp38	3.31569	0.983739	1.2427	1.22194	0.541755	0.704795	1.37145	1.09102
AccaoMp39	0.226409	0	0.214375	0.121366	0.0591892	0	0.0651465	0.0662217
AccaoMp40	2.754	1.30735	1.46027	1.68295	1.25274	1.35813	0.903373	1.59491
AccaoMr41	97.9897	33.6522	31.423	33.7111	26.1818	28.3008	32.3767	39.3727
AccaoMr42	51.2801	18.3392	16.9832	19.1064	18.2153	15.5113	29.8414	25.1549
AccaoMt43	0.0538672	0	0	0	0	0	0	0
AccaoMt44	0	0	0	0	0	0	0	0
AccaoMt45	0	0	0	0	0	0	0	0
AccaoMt46	0	0	0	0	0	0	0	0
AccaoMt47	0	0	0	0	0	0	0	0
AccaoMt48	0	0	0	0	0	0	0	0
AccaoMt50	0	0	0	0	0	0	0	0
AccaoMt51	0.0487264	0.0693924	0.0230683	0.0391795	0.0573226	0.0207149	0.0841228	0
AccaoMt52	0	0	0	0	0	0	0	0
AccaoMt53	0	0	0	0	0	0	0	0
AccaoMt54	0	0.39818	0	0	0	0	0	0
AccaoMt55	0	0	0	0	0	0	0	0
AccaoMt56	0	0	0	0	0	0	0	0
AccaoMt57	0	0	0	0	0	0	0	0
AccaoMt58	0	0	0	0	0	0	0	0

## Sheet: DATASET S5
DATASET S5 Clusters assignment for viral genes
ORF_id	Cluster
ORF1	4
ORF10	5
ORF100	4
ORF101	5
ORF102	2
ORF103	5
ORF104	4
ORF105	5
ORF106	1
ORF107	1
ORF108	1
ORF109	5
ORF11	3
ORF110	3
ORF111	4
ORF112	5
ORF113	4
ORF114	2
ORF115	3
ORF116	4
ORF117	2
ORF118	2
ORF119	5
ORF12	1
ORF120	4
ORF121	4
ORF122	5
ORF123	4
ORF124	1
ORF125	1
ORF126	5
ORF127	2
ORF128	3
ORF129	5
ORF13	4
ORF130	4
ORF131	3
ORF132	4
ORF133	2
ORF134	5
ORF135	2
ORF136	2
ORF137	3
ORF138	4
ORF139	3
ORF14	4
ORF140	3
ORF141	2
ORF142	1
ORF143	1
ORF144	2
ORF145	3
ORF146	5
ORF147	3
ORF148	4
ORF149	4
ORF15	4
ORF150	3
ORF151	4
ORF152	4
ORF153	4
ORF154	3
ORF155	2
ORF156	1
ORF157	2
ORF158	5
ORF159	2
ORF16	5
ORF160	4
ORF161	3
ORF162	4
ORF163	5
ORF164	4
ORF165	5
ORF166	4
ORF167	4
ORF168	5
ORF169	2
ORF17	4
ORF170	5
ORF171	4
ORF172	2
ORF173	4
ORF174	4
ORF175	2
ORF176	3
ORF177	3
ORF178	3
ORF179	2
ORF18	5
ORF180	3
ORF181	4
ORF182	4
ORF183	2
ORF184	4
ORF185	3
ORF186	4
ORF187	5
ORF188	3
ORF189	4
ORF19	3
ORF190	3
ORF191	4
ORF192	3
ORF193	3
ORF194	4
ORF195	4
ORF196	4
ORF197	3
ORF198	3
ORF199	4
ORF2	3
ORF20	4
ORF200	2
ORF201	1
ORF202	2
ORF203	3
ORF204	2
ORF205	3
ORF206	3
ORF207	2
ORF208	4
ORF209	3
ORF21	4
ORF210	3
ORF211	2
ORF212	2
ORF213	1
ORF214	2
ORF215	3
ORF216	3
ORF217	5
ORF218	3
ORF219	2
ORF22	2
ORF220	4
ORF221	3
ORF222	2
ORF223	4
ORF224	3
ORF225	2
ORF226	3
ORF227	2
ORF228	1
ORF229	4
ORF23	1
ORF230	3
ORF231	3
ORF232	3
ORF233	4
ORF234	3
ORF235	3
ORF236	3
ORF237	2
ORF238	3
ORF239	4
ORF24	1
ORF240	5
ORF241	4
ORF242	3
ORF243	3
ORF244	3
ORF245	3
ORF246	3
ORF247	2
ORF248	5
ORF249	4
ORF25	3
ORF250	3
ORF251	4
ORF252	4
ORF253	3
ORF254	3
ORF255	3
ORF256	4
ORF257	4
ORF258	2
ORF259	2
ORF26	5
ORF260	1
ORF261	2
ORF262	3
ORF263	2
ORF264	3
ORF265	3
ORF266	3
ORF267	4
ORF268	5
ORF269	2
ORF27	4
ORF270	5
ORF271	2
ORF272	1
ORF273	1
ORF274	3
ORF275	2
ORF276	4
ORF277	2
ORF278	4
ORF279	2
ORF28	5
ORF280	4
ORF281	4
ORF282	5
ORF283	2
ORF284	1
ORF285	3
ORF286	3
ORF287	2
ORF288	4
ORF289	2
ORF29	3
ORF290	3
ORF291	4
ORF292	3
ORF293	4
ORF294	1
ORF295	1
ORF296	2
ORF297	4
ORF298	2
ORF299	2
ORF3	2
ORF30	4
ORF300	4
ORF301	3
ORF302	3
ORF303	3
ORF304	1
ORF305	5
ORF306	4
ORF307	3
ORF308	4
ORF309	2
ORF31	2
ORF310	5
ORF311	4
ORF312	3
ORF313	2
ORF314	3
ORF315	3
ORF316	2
ORF317	3
ORF318	3
ORF319	2
ORF32	4
ORF320	3
ORF321	3
ORF322	5
ORF323	4
ORF324	4
ORF325	2
ORF326	1
ORF327	2
ORF328	2
ORF329	5
ORF33	5
ORF330	3
ORF331	3
ORF332	4
ORF333	4
ORF334	5
ORF335	4
ORF336	3
ORF337	3
ORF338	4
ORF339	4
ORF34	4
ORF340	2
ORF341	5
ORF342	5
ORF343	5
ORF344	4
ORF345	4
ORF346	3
ORF347	2
ORF348	3
ORF349	4
ORF35	5
ORF350	4
ORF351	4
ORF352	4
ORF353	4
ORF354	3
ORF355	3
ORF356	4
ORF357	4
ORF358	4
ORF359	2
ORF36	4
ORF360	3
ORF361	4
ORF362	1
ORF363	2
ORF364	3
ORF365	2
ORF366	3
ORF367	4
ORF368	1
ORF369	1
ORF37	3
ORF370	4
ORF371	4
ORF372	2
ORF373	4
ORF374	5
ORF375	2
ORF376	4
ORF377	5
ORF378	1
ORF379	2
ORF38	4
ORF380	5
ORF381	3
ORF382	4
ORF383	3
ORF384	5
ORF385	4
ORF386	4
ORF387	2
ORF388	1
ORF389	2
ORF39	5
ORF390	4
ORF391	1
ORF392	1
ORF393	4
ORF394	1
ORF395	2
ORF396	2
ORF397	4
ORF398	5
ORF399	5
ORF4	2
ORF40	1
ORF400	2
ORF401	1
ORF402	2
ORF403	4
ORF404	2
ORF405	3
ORF406	4
ORF407	4
ORF408	4
ORF409	2
ORF41	4
ORF410	4
ORF411	2
ORF412	4
ORF413	3
ORF414	3
ORF415	3
ORF416	3
ORF417	4
ORF418	3
ORF419	3
ORF42	4
ORF420	3
ORF421	3
ORF422	3
ORF423	5
ORF424	2
ORF425	3
ORF426	3
ORF427	4
ORF428	4
ORF429	2
ORF43	4
ORF430	3
ORF431	4
ORF432	3
ORF433	3
ORF434	3
ORF435	2
ORF436	4
ORF437	5
ORF438	3
ORF439	3
ORF44	5
ORF440	1
ORF441	1
ORF442	3
ORF443	3
ORF444	3
ORF445	1
ORF446	1
ORF447	4
ORF448	2
ORF449	3
ORF45	2
ORF450	3
ORF451	2
ORF452	4
ORF453	5
ORF454	4
ORF455	2
ORF456	3
ORF457	4
ORF458	3
ORF459	3
ORF46	4
ORF460	3
ORF461	4
ORF47	2
ORF48	3
ORF49	3
ORF5	3
ORF50	3
ORF51	4
ORF52	4
ORF53	5
ORF54	3
ORF55	3
ORF56	3
ORF57	3
ORF58	2
ORF59	3
ORF6	3
ORF60	4
ORF61	3
ORF62	5
ORF63	4
ORF64	3
ORF65	3
ORF66	4
ORF67	1
ORF68	1
ORF69	4
ORF7	4
ORF70	4
ORF71	3
ORF72	4
ORF73	5
ORF74	4
ORF75	3
ORF76	5
ORF77	3
ORF78	4
ORF79	5
ORF8	5
ORF80	3
ORF81	2
ORF82	4
ORF83	2
ORF84	2
ORF85	4
ORF86	3
ORF87	4
ORF88	5
ORF89	4
ORF9	1
ORF90	3
ORF91	5
ORF92	2
ORF93	5
ORF94	1
ORF95	1
ORF96	4
ORF97	2
ORF98	2
ORF99	1

## Sheet: DATASET S6
DATASET S6-a Absolute number of genes targeting to different places in each cluster
	Genes	Nucleus	Cytoplasm	Extracellular	Mitochondrion	Cell_membrane	Endoplasmic_reticulum	Plastid	Golgi_apparatus	Lysosome/Vacuole	Peroxisome
Cluster1	42	19	12	2	4	3					2
Cluster2	89	29	38	7	9	1	2	1			2
Cluster3	135	43	59	7	6	5	6	4	1	1	3
Cluster4	137	27	49	13	22	9	4	5	1	3	4
Cluster5	58	13	12	8	10	4	4	2	4		1
Virion	80	17	31	5	5	11	3			2	6
	461	131	170	37	51	22	16	12	6	4	12
		0.284165	0.368764	0.0802603	0.110629	0.0477223	0.0347072	0.0260304	0.0130152	0.00867679	0.0260304
DATASET S6-b Proportion of genes targeting to different places in each cluster
	Genes	Nucleus	Cytoplasm	Extracellular	Mitochondrion	Cell_membrane	Endoplasmic_reticulum	Plastid	Golgi_apparatus	Lysosome/Vacuole	Peroxisome
Cluster1	42	0.452381	0.285714	0.047619	0.0952381	0.0714286	0	0	0	0	0.047619
Cluster2	89	0.325843	0.426966	0.0786517	0.101124	0.011236	0.0224719	0.011236	0	0	0.0224719
Cluster3	135	0.318519	0.437037	0.0518519	0.0444444	0.037037	0.0444444	0.0296296	0.00740741	0.00740741	0.0222222
Cluster4	137	0.19708	0.357664	0.0948905	0.160584	0.0656934	0.0291971	0.0364964	0.00729927	0.0218978	0.0291971
Cluster5	58	0.224138	0.206897	0.137931	0.172414	0.0689655	0.0689655	0.0344828	0.0689655	0	0.0172414
Virion	80	0.2125	0.3875	0.0625	0.0625	0.1375	0.0375	0	0	0.025	0.075

## Sheet: DATASET S7
DATASET S7 Raw number of different subcellular location in each giant virus genome
	Name	Family	Cell_membrane	Cytoplasm	Endoplasmic_reticulum	Extracellular	Golgi_apparatus	Lysosome/Vacuole	Mitochondrion	Nucleus	Peroxisome	Plastid	genes
MG827395	Marseillevirus_Shangai_isolate_1	Marseilleviruses	11	192	29	26	2	0	84	117	3	8	472
NC_029692	Brazilian_marseillevirus	Marseilleviruses	9	207	29	28	10	2	82	109	4	11	491
NC_031465	Golden_Marseillevirus	Marseilleviruses	7	112	16	23	4	0	59	68	4	3	296
NC_033775	Noumeavirus	Marseilleviruses	11	199	22	33	5	2	72	99	4	5	452
NC_013756	Marseillevirus_marseillevirus_strain_T19	Marseilleviruses	12	172	21	21	3	0	79	117	0	3	428
NC_015326	Lausannevirus	Marseilleviruses	9	181	22	30	9	2	76	105	4	6	444
NC_025412	Melbournevirus	Marseilleviruses	11	166	24	21	5	0	56	112	2	6	403
NC_030230	Tokyovirus_A1	Marseilleviruses	12	178	27	45	3	1	74	125	2	3	470
NC_038511	Tunisvirus_fontaine2	Marseilleviruses	9	210	25	28	4	2	82	115	2	7	484
KF261120	Cannes_8_virus	Marseilleviruses	10	181	29	31	5	0	83	137	1	6	483
KF527888	Insectomime_virus	Marseilleviruses	12	212	27	28	3	2	69	114	3	7	477
KT428292	Port-miou_virus	Marseilleviruses	11	168	22	27	6	2	67	99	4	4	410
KY073338	Kurlavirus	Marseilleviruses	9	186	18	25	5	2	50	81	5	5	386
MW018138	Acanthamoeba_castellanii_medusavirus stheno	Medusaviruses	19	139	13	45	3	3	53	132	9	13	429
AP018495	Acanthamoeba_castellanii_medusavirus	Medusaviruses	22	170	16	37	6	4	51	131	12	12	461
KF493731	Hirudovirus_strain_Sangsue	Mimiviruses	14	547	62	49	18	36	72	189	5	0	992
KF959826	Samba_virus	Mimiviruses	13	543	53	49	8	36	70	192	7	0	971
KT599914	Niemeyer_virus	Mimiviruses	15	576	60	40	17	38	51	196	5	5	1003
JF801956	Acanthamoeba_castellanii_mamavirus	Mimiviruses	16	538	66	54	20	34	63	192	3	2	988
JX885207	Megavirus_lba	Mimiviruses	18	638	84	62	15	50	115	179	3	12	1176
JX975216	Megavirus_courdo11	Mimiviruses	16	661	83	70	15	54	111	196	2	9	1217
KC008572	Moumouvirus_goulette	Mimiviruses	14	559	77	53	11	36	75	134	5	6	970
KY523104	Tupanvirus_soda_lake	Mimiviruses	36	679	138	88	29	37	101	234	6	11	1359
MG807320	Moumouvirus_australiensis	Mimiviruses	12	538	47	53	3	40	58	138	8	3	900
NC_014649	Acanthamoeba_polyphaga_mimivirus	Mimiviruses	14	524	70	57	16	37	69	188	3	1	979
NC_016072	Megavirus_chiliensis	Mimiviruses	12	629	80	64	14	47	92	173	2	7	1120
NC_020104	Acanthamoeba_polyphaga_moumouvirus	Mimiviruses	16	523	77	40	4	29	68	126	7	4	894
UPSH01000001, UPSH01000002	Yasminevirus	Mimiviruses	57	604	200	55	41	30	110	414	14	16	1541
MN812837	Mollivirus kamchatka	Molliviruses	43	148	20	31	4	2	33	177	7	15	480
NC_027867	Mollivirus_sibericum	Molliviruses	39	156	21	46	4	1	53	174	8	21	523
NC_021858	Pandoravirus_dulcis	Pandoraviruses	94	301	9	67	12	5	109	335	84	54	1070
NC_022098	Pandoravirus_salinus	Pandoraviruses	93	447	9	121	12	4	158	386	137	63	1430
NC_026440	Pandoravirus_inopinatum	Pandoraviruses	166	448	44	199	28	5	318	459	111	61	1839
NC_037665	Pandoravirus_macleodensis	Pandoraviruses	75	292	14	89	9	9	84	252	68	34	926
NC_037666	Pandoravirus_neocaledonia	Pandoraviruses	87	308	11	73	13	7	133	325	80	44	1081
NC_037667	Pandoravirus_quercus	Pandoraviruses	93	382	9	109	13	8	107	315	93	56	1185
LT994651	Brazilian_cedratvirus_IHUMI	Pithoviruses	22	248	34	51	9	4	74	75	6	10	533
LT994652	Cedratvirus_Zaza_IHUMI	Pithoviruses	21	315	28	57	12	6	97	86	5	9	636
MF405918	Tupanvirus_deep_ocean	Pithoviruses	30	626	139	83	20	41	103	221	3	10	1276
NC_023423	Pithovirus_sibericum_isolate_P1084-T	Pithoviruses	17	260	22	27	4	3	46	79	3	6	467
NC_032108	Cedratvirus_A11	Pithoviruses	15	324	21	50	7	6	67	71	5	8	574
NC_036594	Orpheovirus_IHUMI-LCC2	Pithoviruses	39	688	90	80	7	90	114	76	3	12	1199
LT907979	Cedratvirus_lausannensis	Pithoviruses	21	312	33	72	11	9	89	83	3	10	643
MT293574	Yaravirus_brasiliensis_isolate_BHMG	Unknown	5	20	7	3	4	0	19	14	0	2	74

## Sheet: DATASET S8
DATASET S8 Functional assignments of viral genes
Name	Cluster	annotation	General function	Virion.No
ORF106	1	linker histone H1	Histone	NO
ORF12	1	Ser/Thr protein kinase	Signal transduction	NO
ORF125	1	poly A polymerase regulatory subunit	Transcription and RNA processing	NO
ORF156	1	F-box domain-containing protein	Diverse	NO
ORF24	1	putative glycosyltransferase	Carbohydrate processing	NO
ORF388	1	UBA-like domain-containing protein	Diverse	NO
ORF40	1	nucleotide sugar dehydrogenase	Other metabolic functions	NO
ORF157	2	ankyrin repeat protein	Diverse	NO
ORF169	2	zf-PARP domain-containing protein	Diverse	NO
ORF204	2	BTB/POZ domain-containing protein	Diverse	NO
ORF211	2	macro domain-containing protein	Diverse	NO
ORF219	2	beta-galactosidase	Other metabolic functions	NO
ORF263	2	Ser/Thr protein kinase	Signal transduction	NO
ORF269	2	AAA domain-containing protein	Diverse	NO
ORF279	2	ribonucleotide reductase large subunit	Nucleotide metabolism	36
ORF287	2	ribonucleotide reductase small subunit	Nucleotide metabolism	NO
ORF298	2	dihydrofolate reductase	Enzyme activity	NO
ORF309	2	F-box domain-containing protein	Diverse	NO
ORF316	2	deoxycytidylate deaminase	Nucleotide metabolism	NO
ORF319	2	PIF1-like helicase	DNA replication, recombination, and repair	NO
ORF340	2	nucleoside diphosphate kinase	Nucleotide metabolism	52
ORF363	2	ribonuclease H	DNA replication, recombination, and repair	NO
ORF365	2	replication factor C large subunit	DNA replication, recombination, and repair	NO
ORF372	2	WD40 domain-containing protein	Diverse	NO
ORF375	2	DNA helicase	DNA replication, recombination, and repair	NO
ORF409	2	putative DNA primase	DNA replication, recombination, and repair	NO
ORF411	2	DNA polymerase	DNA replication, recombination, and repair	NO
ORF424	2	BTB/POZ domain-containing protein	Diverse	NO
ORF448	2	mitochondrial chaperone BCS1	Other metabolic functions	NO
ORF455	2	zf-MYND domain-containing protain	Diverse	NO
ORF47	2	MORN repeat-containing protein	Diverse	NO
ORF92	2	zf-PARP domain-containing protein	Diverse	NO
ORF139	3	BTB/POZ domain-containing protein	Diverse	NO
ORF145	3	Ser/Thr protein kinase	Signal transduction	10
ORF176	3	putative HNH endonuclease	DNA replication, recombination, and repair	NO
ORF177	3	major capsid protein	Virion Structure	13
ORF19	3	DUF2493 domain-containing protein	Diverse	NO
ORF192	3	putative holliday junction resolvase	DNA replication, recombination, and repair	NO
ORF2	3	putative HD hydrolase	Other metabolic functions	NO
ORF203	3	molybdenum cofactor carrier	Transport	NO
ORF209	3	dual specificity phosphatase	Other metabolic functions	NO
ORF215	3	serine hydrolase	Other metabolic functions	NO
ORF224	3	ribonuclease HII	DNA replication, recombination, and repair	NO
ORF226	3	putative membrane protein	Virion Structure	22
ORF244	3	putative tRNA-His guanylyltransferase	Translation	29
ORF245	3	putative RING finger protein	Diverse	NO
ORF254	3	histone H4	Histone	31
ORF255	3	histone H3	Histone	32
ORF264	3	thymidylate synthase	Nucleotide Metabolism	NO
ORF302	3	VV A32-like virion packaging ATPase	Virion Structure	NO
ORF307	3	putative proliferating cell nuclear antigen	DNA replication, recombination, and repair	40
ORF312	3	DNA-3-methyladenine glycosylase	Other metabolic functions	NO
ORF318	3	histone H2A	Histone	43
ORF321	3	Rho termination factor N-terminal domain-containing protein	Transcription and RNA processing	44
ORF330	3	DUF4326 domain-containing protein	Diverse	NO
ORF337	3	FG-GAP repeat-containing protein	Diverse	49
ORF346	3	proliferating cell nuclear antigen	DNA replication, recombination, and repair	NO
ORF348	3	deoxyuridine triphosphatase	Nucleotide metabolism	NO
ORF37	3	VV A32-like virion packaging ATPase	Virion Structure	NO
ORF381	3	endonuclease V	DNA replication, recombination, and repair	NO
ORF414	3	proliferating cell nuclear antigen	DNA replication, recombination, and repair	NO
ORF419	3	metacaspase	Other metabolic functions	NO
ORF420	3	putative VLTF-2 transcription factor	Transcription and RNA processing	NO
ORF430	3	nudix hydrolase	Transcription and RNA processing	NO
ORF433	3	LYR motif-containing protein	Diverse	62
ORF439	3	transcription elongation factor S-II	Transcription and RNA processing	NO
ORF459	3	dihydrofolate reductase	Nucleotide Metabolism	NO
ORF5	3	Rho termination factor N-terminal domain-containing protein	Transcription and RNA processing	71
ORF6	3	F-box domain-containing protein	Diverse	NO
ORF61	3	histone H2B	Histone	NO
ORF71	3	YqaJ viral recombinase	DNA replication, recombination, and repair	NO
ORF75	3	DNA methyltransferase	DNA replication, recombination, and repair	NO
ORF116	4	Rho termination factor N-terminal domain-containing protein	Transcription and RNA processing	5
ORF123	4	PKD domain-containing protein	Diverse	8
ORF138	4	PIN domain-containing protein	Diverse	NO
ORF148	4	Ser/Thr protein kinase	Signal transduction	NO
ORF149	4	high mobility group protein	Diverse	11
ORF182	4	glutaredoxin	Other metabolic functions	16
ORF196	4	putative late transcription factor VLTF-3	Transcription and RNA processing	NO
ORF220	4	G2/mitotic-specific cyclin	Other metabolic functions	NO
ORF229	4	putative VV A32-like packaging ATPase	Virion Structure	23
ORF267	4	exonuclease domain-containing protein	DNA replication, recombination, and repair	NO
ORF27	4	DEDDy 3'-5' exonuclease	DNA replication, recombination, and repair	NO
ORF300	4	BTB/POZ domain-containing protein	Diverse	NO
ORF324	4	Ser/Thr protein kinase	Signal transduction	NO
ORF349	4	thioredoxin	Other metabolic functions	54
ORF356	4	GTP binding nuclear protein Ran	Transport	NO
ORF361	4	Rho termination factor N-terminal domain-containing protein	Transcription and RNA processing	56
ORF393	4	initiation factor eIF1/SUI	Translation	NO
ORF406	4	SET domain-containing protein	Diverse	NO
ORF41	4	thymidylate kinase	Nucleotide metabolism	NO
ORF412	4	Ser/Thr protein kinase	Signal transduction	NO
ORF454	4	PAN domain-containing protein	Diverse	69
ORF87	4	Ser/Thr protein kinase	Signal transduction	NO
ORF109	5	F-box domain-containing protein	Diverse	NO
ORF282	5	class 3 lipase	Other metabolic functions	NO
ORF329	5	putative myristoylated membrane protein	Virion structure	45
ORF33	5	putative GIY-YIG endonuclease	DNA replication, recombination, and repair	NO
ORF334	5	F-box domain-containing protein	Diverse	NO
ORF341	5	PAN domain-containing protein	Diverse	53
ORF342	5	PAN domain-containing protein	Diverse	NO
ORF398	5	protein phosphatase 2C	Other metabolic functions	NO
ORF453	5	F-box domain-containing protein	Diverse	NO
ORF79	5	F-box domain-containing protein	Diverse	NO
ORF93	5	DUF4804 domain-containing protein	Diverse	80
